# Supplementary material for: Personality Types of Medical Students in Terms of Their Choice of Medical Specialty: Cross-Sectional Study
Source: Interact J Med Res. 2024 Dec 31;13:e60223. doi: 10.2196/60223 (PMC11733523; doi:10.2196/60223)
Supplement: Multimedia Appendix 1 [file ijmr_v13i1e60223_app1.xlsx]

## Sheet: dane
	The intensity of the personality trait of each respondent on a scale from -100 to +100
No	Extraverted/Introverted	Intuitive/Observant	Feeling/Thinking	Judging/Prospecting	Turbulent/Assertive	Personality
1	27.8	37.26	47.26	30.58	-41.7	ENFJ-A
2	-16.68	-23.9	13.9	55.6	-2.78	ISFJ-A
3	80.62	-26.68	13.9	58.38	22.24	ESFJ-T
4	-72.28	-57.26	41.7	-27.8	58.38	ISFP-T		(+)
5	55.6	48.38	2.78	-2.78	5.56	ENFP-T		Extraverted, Intuitive, Feeling, Judging, Turbulent
6	61.16	-43.36	16.68	0	27.8	ESFP-T
7	33.36	-26.68	-5.56	22.24	27.8	ESTJ-T		(-)
8	41.7	-7.22	41.7	13.9	-27.8	ESFJ-A		Introverted, Observant, Thinking, Prospecting, Assertive
9	5.56	-1.66	11.12	-19.46	30.58	ESFP-T
10	-11.12	6.68	-5.56	8.34	33.36	INTJ-T
11	-13.9	51.16	-16.68	44.48	-13.9	INTJ-A
12	-27.8	-43.36	22.24	-19.46	-38.92	ISFP-A
13	19.46	51.16	33.36	-47.26	63.94	ENFP-T
14	-50.04	-23.9	-22.24	50.04	8.34	ISTJ-T
15	-52.82	26.14	-13.9	22.24	47.26	INTJ-T
16	27.8	-60.04	55.6	58.38	86.18	ESFJ-T
17	-11.12	20.58	36.14	-22.24	33.36	INFP-T
18	13.9	20.58	-22.24	-27.8	19.46	ENTP-T
19	-27.8	-23.9	-16.68	66.72	55.6	ISTJ-T
20	2.78	9.46	33.36	83.4	61.16	ENFJ-T
21	52.82	20.58	19.46	11.12	-30.58	ENFJ-A
22	-38.92	-21.12	-33.36	41.7	66.72	ISTJ-T
23	61.16	-43.36	2.78	66.72	22.24	ESFJ-T
24	25.02	-40.58	-5.56	63.94	-44.48	ESTJ-A
25	63.94	42.82	-16.68	13.9	-44.48	ENTJ-A
26	-77.84	28.92	2.78	58.38	-16.68	INFJ-A
27	58.38	-48.92	22.24	-2.78	5.56	ESFP-T
28	-50.04	28.92	33.36	-19.46	38.92	INFP-T
29	-16.68	28.92	25.02	11.12	0	INFJ-T
30	-13.9	17.8	22.24	13.9	77.84	INFJ-T
31	-88.96	-48.92	27.8	0	47.26	ISFP-T
32	-41.7	-23.9	8.34	-25.02	2.78	ISFP-T
33	44.48	-23.9	-2.78	27.8	-5.56	ESTJ-A
34	0	45.6	22.24	38.92	36.14	INFJ-T
35	44.48	-1.66	-2.78	22.24	-50.04	ESTJ-A
36	41.7	-23.9	33.36	8.34	47.26	ESFJ-T
37	-44.48	6.68	11.12	-33.36	-2.78	INFP-A
38	44.48	-12.78	33.36	61.16	2.78	ESFJ-T
39	-52.82	37.26	36.14	-38.92	2.78	INFP-T
40	-47.26	42.82	36.14	25.02	30.58	INFJ-T
41	-2.78	-10	5.56	52.82	16.68	ISFJ-T
42	-63.94	-35.02	33.36	27.8	52.82	ISFJ-T
43	55.6	-1.66	27.8	-33.36	-41.7	ESFP-A
44	77.84	45.6	36.14	33.36	36.14	ENFJ-T
45	16.68	12.24	-2.78	19.46	5.56	ENTJ-T
46	47.26	48.38	5.56	2.78	13.9	ENFJ-T
47	16.68	37.26	25.02	19.46	13.9	ENFJ-T
48	-44.48	48.38	8.34	-27.8	-19.46	INFP-A
49	-47.26	48.38	-72.28	-25.02	-47.26	INTP-A
50	-27.8	45.6	-16.68	-63.94	0	INTP-T
51	25.02	-65.6	-13.9	38.92	41.7	ESTJ-T
52	-11.12	31.7	44.48	-55.6	50.04	INFP-T
53	-47.26	-12.78	-25.02	25.02	30.58	ISTJ-T
54	44.48	48.38	16.68	-58.38	66.72	ENFP-T
55	-2.78	9.46	-5.56	-55.6	-13.9	INTP-A
56	58.38	1.12	58.38	19.46	-83.4	ENFJ-A
57	44.48	-57.26	11.12	0	0	ESFP-T
58	-72.28	1.12	-36.14	22.24	22.24	INTJ-T
59	33.36	-1.66	-19.46	-41.7	-5.56	ESTP-A
60	27.8	31.7	-13.9	30.58	19.46	ENTJ-T
61	-77.84	6.68	-16.68	19.46	61.16	INTJ-T
62	-41.7	31.7	36.14	22.24	55.6	INFJ-T
63	-36.14	-1.66	-8.34	2.78	19.46	ISTJ-T
64	8.34	15.02	36.14	-5.56	-25.02	ENFP-A
65	-50.04	-76.72	27.8	58.38	36.14	ISFJ-T
66	19.46	23.36	-8.34	-13.9	-13.9	ENTP-A
67	38.92	-51.7	13.9	-36.14	-5.56	ESFP-A
68	2.78	40.04	2.78	52.82	44.48	ENFJ-T
69	83.4	-35.02	8.34	-5.56	-2.78	ESFP-A
70	-5.56	56.72	30.58	-5.56	-30.58	INFP-A
71	63.94	1.12	16.68	8.34	-8.34	ENFJ-A
72	-5.56	-10	22.24	-25.02	0	ISFP-T
73	63.94	37.26	-2.78	77.84	-41.7	ENTJ-A
74	-72.28	-68.38	47.26	-22.24	22.24	ISFP-T
75	2.78	-4.44	-13.9	13.9	-38.92	ESTJ-A
76	-16.68	-32.24	25.02	30.58	66.72	ISFJ-T
77	-69.5	12.24	-13.9	25.02	-8.34	INTJ-A
78	30.58	26.14	16.68	22.24	52.82	ENFJ-T
79	-69.5	42.82	13.9	-16.68	41.7	INFP-T
80	72.28	-15.56	8.34	38.92	-72.28	ESFJ-A
81	-2.78	-26.68	38.92	50.04	19.46	ISFJ-T
82	41.7	26.14	-22.24	33.36	8.34	ENTJ-T
83	44.48	-18.34	0	38.92	-63.94	ESFJ-A
84	58.38	-26.68	-16.68	44.48	-30.58	ESTJ-A
85	77.84	-35.02	11.12	27.8	-52.82	ESFJ-A
86	0	26.14	38.92	-11.12	8.34	INFP-T
87	-30.58	-4.44	-16.68	2.78	-50.04	ISTJ-A
88	27.8	15.02	-25.02	2.78	-16.68	ENTJ-A
89	16.68	-4.44	2.78	25.02	-5.56	ESFJ-A
90	30.58	6.68	8.34	-25.02	33.36	ENFP-T
91	25.02	-12.78	25.02	-8.34	-25.02	ESFP-A
92	-25.02	87.3	36.14	-33.36	-16.68	INFP-A
93	11.12	-21.12	11.12	52.82	-27.8	ESFJ-A
94	-30.58	-37.8	-44.48	91.74	-5.56	ISTJ-A
95	27.8	17.8	52.82	-2.78	-22.24	ENFP-A
96	11.12	-1.66	0	-8.34	36.14	ESFP-T
97	-41.7	-18.34	2.78	-27.8	-19.46	ISFP-A
98	-77.84	-12.78	38.92	55.6	-25.02	ISFJ-A
99	-11.12	-7.22	5.56	36.14	80.62	ISFJ-T
100	-66.72	-37.8	25.02	50.04	-5.56	ISFJ-A
101	5.56	-18.34	44.48	2.78	-2.78	ESFJ-A
102	33.36	-21.12	-2.78	-55.6	11.12	ESTP-T
103	8.34	6.68	30.58	44.48	13.9	ENFJ-T
104	-50.04	-4.44	47.26	22.24	0	ISFJ-T
105	13.9	48.38	22.24	-52.82	22.24	ENFP-T
106	2.78	6.68	-27.8	22.24	-77.84	ENTJ-A
107	-38.92	-7.22	38.92	69.5	52.82	ISFJ-T
108	13.9	-73.94	13.9	27.8	-61.16	ESFJ-A
109	11.12	45.6	36.14	-19.46	61.16	ENFP-T
110	41.7	23.36	0	33.36	55.6	ENFJ-T
111	41.7	-23.9	36.14	75.06	-63.94	ESFJ-A
112	-58.38	-37.8	-30.58	77.84	52.82	ISTJ-T
113	16.68	-37.8	-16.68	27.8	-44.48	ESTJ-A
114	-19.46	-32.24	13.9	47.26	36.14	ISFJ-T
115	72.28	-29.46	-41.7	36.14	-27.8	ESTJ-A
116	58.38	23.36	2.78	47.26	-27.8	ENFJ-A
117	-94.52	1.12	0	-33.36	88.96	INFP-T
118	55.6	31.7	38.92	-19.46	47.26	ENFP-T
119	-38.92	9.46	8.34	33.36	-36.14	INFJ-A
120	11.12	28.92	27.8	8.34	8.34	ENFJ-T
121	-36.14	9.46	8.34	11.12	55.6	INFJ-T
122	11.12	-35.02	36.14	0	-19.46	ESFP-A
123	27.8	-40.58	22.24	52.82	-13.9	ESFJ-A
124	5.56	78.96	41.7	-33.36	55.6	ENFP-T
125	2.78	-54.48	22.24	77.84	8.34	ESFJ-T
126	0	28.92	-2.78	-66.72	-13.9	INTP-A
127	8.34	59.5	-8.34	-72.28	0	ENTP-T
128	25.02	-46.14	13.9	-13.9	11.12	ESFP-T
129	-63.94	28.92	-22.24	-2.78	-22.24	INTP-A
130	-30.58	-10	55.6	-47.26	25.02	ISFP-T
131	11.12	78.96	27.8	-36.14	52.82	ENFP-T
132	16.68	12.24	25.02	38.92	0	ENFJ-T
133	-11.12	-12.78	13.9	63.94	-19.46	ISFJ-A
134	33.36	-4.44	33.36	52.82	-11.12	ESFJ-A
135	-52.82	-54.48	-38.92	88.96	-55.6	ISTJ-A
136	-27.8	20.58	30.58	-47.26	-8.34	INFP-A
137	-55.6	3.9	-16.68	16.68	5.56	INTJ-T
138	30.58	1.12	8.34	-44.48	-5.56	ENFP-A
139	55.6	45.6	33.36	-30.58	-13.9	ENFP-A
140	27.8	-12.78	25.02	58.38	-41.7	ESFJ-A
141	27.8	-10	5.56	61.16	61.16	ESFJ-T
142	-13.9	42.82	16.68	25.02	2.78	INFJ-T
143	25.02	42.82	0	-50.04	2.78	ENFP-T
144	-13.9	-15.56	69.5	25.02	41.7	ISFJ-T
145	36.14	73.4	52.82	-52.82	55.6	ENFP-T
146	-33.36	-57.26	-19.46	69.5	-11.12	ISTJ-A
147	66.72	76.18	41.7	-27.8	52.82	ENFP-T
148	77.84	-60.04	13.9	69.5	-75.06	ESFJ-A
149	-97.3	34.48	13.9	41.7	25.02	INFJ-T
150	-91.74	3.9	38.92	-22.24	58.38	INFP-T
151	63.94	28.92	41.7	-13.9	-58.38	ENFP-A
152	-25.02	-26.68	0	-41.7	8.34	ISFP-T
153	13.9	6.68	27.8	27.8	27.8	ENFJ-T
154	-22.24	9.46	33.36	38.92	-25.02	INFJ-A
155	52.82	48.38	22.24	0	2.78	ENFP-T
156	22.24	12.24	44.48	-83.4	77.84	ENFP-T
157	-11.12	-35.02	41.7	63.94	55.6	ISFJ-T
158	-8.34	-1.66	-16.68	36.14	55.6	ISTJ-T
159	61.16	26.14	8.34	-36.14	-55.6	ENFP-A
160	-55.6	-18.34	22.24	72.28	-22.24	ISFJ-A
161	77.84	-37.8	19.46	58.38	-61.16	ESFJ-A
162	-52.82	17.8	27.8	22.24	27.8	INFJ-T
163	22.24	-15.56	-2.78	36.14	-30.58	ESTJ-A
164	-16.68	-10	-2.78	0	30.58	ISTP-T
165	50.04	17.8	8.34	0	50.04	ENFP-T
166	-19.46	9.46	36.14	63.94	86.18	INFJ-T
167	50.04	12.24	27.8	-41.7	13.9	ENFP-T
168	52.82	-48.92	33.36	22.24	-27.8	ESFJ-A
169	44.48	45.6	-13.9	-5.56	61.16	ENTP-T
170	-27.8	6.68	-38.92	2.78	-41.7	INTJ-A
171	22.24	45.6	13.9	-47.26	80.62	ENFP-T
172	-30.58	-54.48	25.02	44.48	44.48	ISFJ-T
173	-77.84	51.16	41.7	0	25.02	INFP-T
174	27.8	17.8	27.8	11.12	44.48	ENFJ-T
175	-2.78	45.6	47.26	27.8	77.84	INFJ-T
176	-52.82	53.94	11.12	-11.12	-16.68	INFP-A
177	-19.46	-15.56	11.12	55.6	36.14	ISFJ-T
178	-33.36	48.38	22.24	-47.26	22.24	INFP-T
179	-5.56	-35.02	-2.78	63.94	16.68	ISTJ-T
180	8.34	37.26	19.46	5.56	72.28	ENFJ-T
181	27.8	23.36	36.14	8.34	8.34	ENFJ-T
182	30.58	1.12	13.9	33.36	-55.6	ENFJ-A
183	-69.5	-82.28	11.12	44.48	33.36	ISFJ-T
184	44.48	40.04	11.12	55.6	-27.8	ENFJ-A
185	-80.62	-12.78	-8.34	83.4	61.16	ISTJ-T
186	36.14	20.58	27.8	63.94	33.36	ENFJ-T
187	0	-7.22	5.56	5.56	-13.9	ISFJ-A
188	-47.26	-18.34	19.46	36.14	58.38	ISFJ-T
189	-27.8	51.16	-2.78	-50.04	38.92	INTP-T
190	36.14	28.92	19.46	100	-63.94	ENFJ-A
191	47.26	23.36	13.9	38.92	-55.6	ENFJ-A
192	-80.62	-21.12	-38.92	41.7	33.36	ISTJ-T
193	-27.8	6.68	22.24	63.94	-41.7	INFJ-A
194	52.82	15.02	72.28	8.34	30.58	ENFJ-T
195	36.14	-48.92	22.24	-38.92	-61.16	ESFP-A
196	-16.68	-15.56	8.34	33.36	-30.58	ISFJ-A
197	-63.94	56.72	33.36	16.68	47.26	INFJ-T
198	27.8	-37.8	30.58	36.14	-13.9	ESFJ-A
199	25.02	12.24	36.14	27.8	-16.68	ENFJ-A
200	-8.34	1.12	33.36	-30.58	-19.46	INFP-A
201	-52.82	-40.58	38.92	-13.9	55.6	ISFP-T
202	11.12	23.36	-19.46	-27.8	41.7	ENTP-T
203	-52.82	-60.04	-27.8	66.72	-8.34	ISTJ-A
204	-19.46	28.92	11.12	80.62	-41.7	INFJ-A
205	-27.8	31.7	-16.68	75.06	25.02	INTJ-T
206	-16.68	26.14	47.26	19.46	50.04	INFJ-T
207	-11.12	-35.02	-8.34	25.02	-44.48	ISTJ-A
208	-16.68	15.02	27.8	13.9	25.02	INFJ-T
209	44.48	3.9	41.7	22.24	-13.9	ENFJ-A
210	19.46	-15.56	47.26	-41.7	2.78	ESFP-T
211	-30.58	53.94	11.12	8.34	52.82	INFJ-T
212	16.68	-7.22	19.46	52.82	27.8	ESFJ-T
213	77.84	1.12	52.82	-47.26	-75.06	ENFP-A
214	50.04	20.58	-47.26	33.36	33.36	ENTJ-T
215	36.14	-10	30.58	16.68	50.04	ESFJ-T
216	-25.02	6.68	52.82	47.26	47.26	INFJ-T
217	-69.5	70.62	55.6	27.8	-2.78	INFJ-A
218	41.7	-15.56	30.58	47.26	27.8	ESFJ-T
219	-13.9	34.48	11.12	-50.04	2.78	INFP-T
220	-63.94	1.12	-19.46	16.68	52.82	INTJ-T
221	-22.24	53.94	11.12	-83.4	30.58	INFP-T
222	-41.7	15.02	25.02	-44.48	61.16	INFP-T
223	50.04	15.02	8.34	41.7	-30.58	ENFJ-A
224	-30.58	-48.92	22.24	11.12	52.82	ISFJ-T
225	-8.34	17.8	19.46	44.48	41.7	INFJ-T
226	-25.02	34.48	30.58	-52.82	36.14	INFP-T
227	36.14	-1.66	-27.8	-69.5	-33.36	ESTP-A
228	-11.12	-46.14	27.8	30.58	2.78	ISFJ-T
229	16.68	-40.58	41.7	86.18	-52.82	ESFJ-A
230	55.6	-1.66	0	-41.7	44.48	ESFP-T
231	11.12	-37.8	-8.34	63.94	11.12	ESTJ-T
232	-69.5	42.82	-13.9	58.38	-19.46	INTJ-A
233	-2.78	6.68	19.46	63.94	-61.16	INFJ-A
234	58.38	15.02	30.58	33.36	-8.34	ENFJ-A
235	-22.24	-26.68	-41.7	19.46	-11.12	ISTJ-A
236	47.26	-29.46	30.58	86.18	-13.9	ESFJ-A
237	-22.24	-7.22	44.48	11.12	13.9	ISFJ-T
238	-25.02	45.6	-30.58	-27.8	44.48	INTP-T
239	-52.82	26.14	-13.9	11.12	52.82	INTJ-T
240	-27.8	17.8	8.34	5.56	-36.14	INFJ-A
241	61.16	23.36	19.46	13.9	-5.56	ENFJ-A
242	-16.68	-21.12	22.24	5.56	0	ISFJ-T
243	44.48	1.12	63.94	38.92	16.68	ENFJ-T
244	-38.92	-15.56	25.02	-22.24	19.46	ISFP-T
245	-69.5	17.8	44.48	5.56	38.92	INFJ-T
246	-25.02	26.14	11.12	47.26	44.48	INFJ-T
247	-2.78	-23.9	30.58	-30.58	69.5	ISFP-T
248	-22.24	-7.22	11.12	2.78	-5.56	ISFJ-A
249	30.58	51.16	-5.56	16.68	41.7	ENTJ-T
250	55.6	15.02	16.68	50.04	63.94	ENFJ-T
251	-22.24	-26.68	11.12	100	61.16	ISFJ-T
252	-63.94	48.38	-19.46	58.38	83.4	INTJ-T
253	-50.04	-7.22	11.12	47.26	27.8	ISFJ-T
254	-33.36	-29.46	27.8	16.68	22.24	ISFJ-T
255	-38.92	23.36	-5.56	22.24	8.34	INTJ-T
256	55.6	-37.8	-19.46	33.36	-44.48	ESTJ-A
257	-41.7	-18.34	30.58	13.9	61.16	ISFJ-T
258	52.82	-21.12	-2.78	66.72	-22.24	ESTJ-A
259	2.78	37.26	33.36	30.58	16.68	ENFJ-T
260	58.38	-57.26	25.02	80.62	-25.02	ESFJ-A
261	77.84	-1.66	-16.68	-5.56	33.36	ESTP-T
262	-5.56	42.82	2.78	36.14	25.02	INFJ-T
263	33.36	15.02	5.56	-30.58	11.12	ENFP-T
264	-41.7	-29.46	41.7	-19.46	66.72	ISFP-T
265	0	-87.84	0	-25.02	38.92	ISFP-T
266	-19.46	17.8	11.12	0	33.36	INFP-T
267	13.9	-1.66	-2.78	-2.78	72.28	ESTP-T
268	-22.24	26.14	5.56	2.78	30.58	INFJ-T
269	5.56	-15.56	36.14	25.02	-8.34	ESFJ-A
270	-30.58	-23.9	13.9	77.84	-58.38	ISFJ-A
271	-13.9	17.8	0	75.06	-19.46	INFJ-A
272	50.04	-48.92	-13.9	91.74	0	ESTJ-T
273	47.26	34.48	0	-5.56	-5.56	ENFP-A
274	44.48	40.04	22.24	2.78	55.6	ENFJ-T
275	-8.34	17.8	0	75.06	-19.46	INFJ-A
276	8.34	1.12	-19.46	41.7	-25.02	ENTJ-A
277	47.26	-57.26	-13.9	13.9	-44.48	ESTJ-A
278	-11.12	-37.8	-16.68	72.28	50.04	ISTJ-T
279	47.26	-21.12	13.9	30.58	-44.48	ESFJ-A
280	-41.7	-73.94	-58.38	-2.78	22.24	ISTP-T
281	-11.12	23.36	22.24	25.02	5.56	INFJ-T
282	8.34	62.28	63.94	-2.78	77.84	ENFP-T
283	-38.92	-23.9	11.12	69.5	-8.34	ISFJ-A
284	11.12	-37.8	-2.78	-38.92	-2.78	ESTP-A
285	22.24	6.68	16.68	-38.92	33.36	ENFP-T
286	25.02	23.36	19.46	38.92	30.58	ENFJ-T
287	-61.16	-32.24	41.7	91.74	41.7	ISFJ-T
288	55.6	-12.78	-5.56	22.24	-2.78	ESTJ-A
289	2.78	56.72	33.36	-22.24	61.16	ENFP-T
290	25.02	-54.48	30.58	36.14	75.06	ESFJ-T
291	-25.02	-65.6	30.58	41.7	25.02	ISFJ-T
292	-77.84	34.48	27.8	52.82	30.58	INFJ-T
293	36.14	-48.92	5.56	72.28	-41.7	ESFJ-A
294	41.7	20.58	33.36	11.12	50.04	ENFJ-T
295	-80.62	42.82	-16.68	22.24	52.82	INTJ-T
296	-44.48	-15.56	-5.56	47.26	50.04	ISTJ-T
297	-41.7	-7.22	25.02	75.06	94.52	ISFJ-T
298	2.78	40.04	22.24	5.56	63.94	ENFJ-T
299	-27.8	40.04	-55.6	-61.16	5.56	INTP-T
300	30.58	-23.9	55.6	38.92	38.92	ESFJ-T
301	25.02	-15.56	2.78	-22.24	-80.62	ESFP-A
302	8.34	40.04	22.24	44.48	-8.34	ENFJ-A
303	5.56	-10	0	-63.94	2.78	ESFP-T
304	-16.68	42.82	2.78	-83.4	-25.02	INFP-A
305	-19.46	1.12	33.36	2.78	22.24	INFJ-T
306	-19.46	-18.34	8.34	61.16	5.56	ISFJ-T
307	-11.12	-100	2.78	19.46	-8.34	ISFJ-A
308	25.02	6.68	-13.9	36.14	-33.36	ENTJ-A
309	30.58	6.68	-8.34	19.46	0	ENTJ-T
310	41.7	42.82	-33.36	-19.46	-2.78	ENTP-A
311	0	37.26	-2.78	44.48	19.46	INTJ-T
312	16.68	12.24	33.36	75.06	72.28	ENFJ-T
313	47.26	20.58	-2.78	-5.56	63.94	ENTP-T
314	-41.7	17.8	-19.46	-44.48	83.4	INTP-T
315	50.04	6.68	27.8	-11.12	-13.9	ENFP-A
316	22.24	6.68	-2.78	30.58	-19.46	ENTJ-A
317	25.02	-10	38.92	50.04	55.6	ESFJ-T
318	-38.92	-48.92	-11.12	72.28	-8.34	ISTJ-A
319	47.26	1.12	2.78	72.28	13.9	ENFJ-T
320	-11.12	28.92	30.58	-33.36	36.14	INFP-T
321	2.78	-35.02	-13.9	-36.14	77.84	ESTP-T
322	33.36	-32.24	30.58	19.46	-25.02	ESFJ-A
323	-2.78	-10	13.9	-5.56	44.48	ISFP-T
324	-30.58	-23.9	-22.24	72.28	16.68	ISTJ-T
325	100	-12.78	0	-27.8	30.58	ESFP-T
326	-72.28	3.9	16.68	-41.7	-55.6	INFP-A
327	-50.04	-46.14	27.8	52.82	61.16	ISFJ-T
328	30.58	48.38	-22.24	-33.36	27.8	ENTP-T
329	38.92	-7.22	-2.78	11.12	30.58	ESTJ-T
330	-30.58	40.04	30.58	-5.56	-2.78	INFP-A
331	-19.46	12.24	33.36	41.7	41.7	INFJ-T
332	0	-43.36	38.92	83.4	-41.7	ISFJ-A
333	-5.56	-1.66	8.34	-47.26	36.14	ISFP-T
334	-19.46	1.12	-11.12	47.26	22.24	INTJ-T
335	-16.68	1.12	47.26	44.48	-8.34	INFJ-A
336	-44.48	3.9	-38.92	41.7	27.8	INTJ-T
337	33.36	26.14	11.12	-50.04	58.38	ENFP-T
338	27.8	1.12	33.36	22.24	38.92	ENFJ-T
339	36.14	6.68	25.02	-55.6	88.96	ENFP-T
340	41.7	-4.44	19.46	19.46	0	ESFJ-T
341	-69.5	28.92	55.6	33.36	22.24	INFJ-T
342	-11.12	-32.24	13.9	50.04	30.58	ISFJ-T
343	36.14	23.36	16.68	2.78	-5.56	ENFJ-A
344	11.12	9.46	25.02	52.82	36.14	ENFJ-T
345	30.58	28.92	33.36	44.48	-2.78	ENFJ-A
346	-22.24	-4.44	2.78	72.28	47.26	ISFJ-T
347	-13.9	17.8	2.78	-41.7	-30.58	INFP-A
348	41.7	-32.24	-19.46	27.8	19.46	ESTJ-T
349	0	9.46	-16.68	27.8	-8.34	INTJ-A
350	-22.24	-4.44	13.9	50.04	-25.02	ISFJ-A
351	0	20.58	16.68	25.02	25.02	INFJ-T
352	11.12	-73.94	2.78	38.92	27.8	ESFJ-T
353	-47.26	-29.46	-25.02	58.38	25.02	ISTJ-T
354	-16.68	-32.24	19.46	-50.04	2.78	ISFP-T
355	38.92	-79.5	33.36	50.04	-2.78	ESFJ-A
356	16.68	-18.34	30.58	38.92	-44.48	ESFJ-A
357	11.12	6.68	-11.12	52.82	-36.14	ENTJ-A
358	47.26	40.04	11.12	-2.78	-41.7	ENFP-A
359	-16.68	73.4	30.58	-50.04	-11.12	INFP-A
360	-38.92	-1.66	41.7	16.68	16.68	ISFJ-T
361	-5.56	-21.12	-36.14	11.12	-66.72	ISTJ-A
362	38.92	-15.56	44.48	30.58	11.12	ESFJ-T
363	-5.56	-35.02	0	47.26	0	ISFJ-T
364	-25.02	-10	-19.46	-50.04	0	ISTP-T
365	-2.78	1.12	-11.12	-19.46	13.9	INTP-T
366	-2.78	15.02	-16.68	-33.36	-66.72	INTP-A
367	-8.34	-26.68	58.38	11.12	-36.14	ISFJ-A
368	-8.34	-12.78	-25.02	33.36	-80.62	ISTJ-A
369	58.38	20.58	19.46	38.92	8.34	ENFJ-T
370	27.8	-35.02	-33.36	44.48	-80.62	ESTJ-A
371	55.6	-15.56	41.7	38.92	-27.8	ESFJ-A
372	-5.56	-23.9	13.9	66.72	22.24	ISFJ-T
373	-50.04	37.26	52.82	41.7	91.74	INFJ-T
374	55.6	26.14	27.8	-36.14	22.24	ENFP-T
375	25.02	-26.68	5.56	58.38	2.78	ESFJ-T
376	69.5	-12.78	5.56	72.28	38.92	ESFJ-T
377	-47.26	31.7	0	50.04	-16.68	INFJ-A
378	-52.82	-35.02	-13.9	83.4	11.12	ISTJ-T
379	80.62	45.6	8.34	13.9	-13.9	ENFJ-A
380	58.38	-62.82	22.24	61.16	16.68	ESFJ-T
381	-13.9	-12.78	-19.46	5.56	-19.46	ISTJ-A
382	61.16	-48.92	36.14	13.9	50.04	ESFJ-T
383	-19.46	-4.44	8.34	61.16	-38.92	ISFJ-A
384	5.56	6.68	27.8	72.28	-5.56	ENFJ-A
385	13.9	6.68	33.36	13.9	44.48	ENFJ-T
386	19.46	15.02	8.34	41.7	30.58	ENFJ-T
387	11.12	31.7	8.34	27.8	0	ENFJ-T
388	-19.46	56.72	44.48	30.58	27.8	INFJ-T
389	0	1.12	8.34	63.94	55.6	INFJ-T
390	-19.46	-1.66	22.24	-5.56	19.46	ISFP-T
391	-13.9	-26.68	13.9	-41.7	27.8	ISFP-T
392	13.9	51.16	58.38	-50.04	25.02	ENFP-T
393	-36.14	20.58	0	-27.8	16.68	INFP-T
394	55.6	-12.78	19.46	38.92	-52.82	ESFJ-A
395	38.92	-4.44	0	52.82	-19.46	ESFJ-A
396	58.38	40.04	0	-13.9	-25.02	ENFP-A
397	-41.7	40.04	2.78	8.34	63.94	INFJ-T
398	27.8	37.26	-36.14	13.9	5.56	ENTJ-T
399	100	-60.04	22.24	-83.4	-80.62	ESFP-A
400	-8.34	-40.58	80.62	44.48	-36.14	ISFJ-A
401	69.5	-71.16	-47.26	58.38	-44.48	ESTJ-A
402	-8.34	-68.38	41.7	80.62	16.68	ISFJ-T
403	-38.92	12.24	30.58	-8.34	25.02	INFP-T
404	44.48	-21.12	5.56	-41.7	63.94	ESFP-T
405	-11.12	84.52	-27.8	-86.18	-63.94	INTP-A
406	-33.36	-23.9	5.56	50.04	13.9	ISFJ-T
407	-52.82	20.58	-19.46	16.68	2.78	INTJ-T
408	50.04	-73.94	-33.36	100	-5.56	ESTJ-A
409	-52.82	-43.36	-5.56	38.92	-52.82	ISTJ-A
410	5.56	15.02	8.34	-11.12	16.68	ENFP-T
411	-41.7	-10	-19.46	25.02	41.7	ISTJ-T
412	55.6	28.92	11.12	-8.34	-38.92	ENFP-A
413	-8.34	20.58	-11.12	-13.9	-50.04	INTP-A
414	-5.56	28.92	16.68	16.68	13.9	INFJ-T
415	72.28	-4.44	25.02	8.34	-19.46	ESFJ-A
416	30.58	31.7	19.46	-27.8	69.5	ENFP-T
417	-38.92	-46.14	5.56	66.72	-8.34	ISFJ-A
418	-2.78	51.16	33.36	-55.6	55.6	INFP-T
419	16.68	-15.56	25.02	5.56	13.9	ESFJ-T
420	44.48	34.48	22.24	-52.82	-55.6	ENFP-A
421	-27.8	-23.9	-16.68	-8.34	19.46	ISTP-T
422	25.02	6.68	25.02	22.24	27.8	ENFJ-T
423	-30.58	-18.34	-8.34	66.72	8.34	ISTJ-T
424	8.34	-29.46	-11.12	33.36	-69.5	ESTJ-A
425	-19.46	-35.02	-36.14	8.34	-2.78	ISTJ-A
426	91.74	-65.6	25.02	25.02	-77.84	ESFJ-A
427	-22.24	-7.22	41.7	52.82	11.12	ISFJ-T
428	5.56	23.36	-13.9	47.26	-47.26	ENTJ-A
429	-69.5	-26.68	0	-5.56	5.56	ISFP-T
430	58.38	-1.66	30.58	-16.68	44.48	ESFP-T
431	8.34	12.24	-25.02	-11.12	19.46	ENTP-T
432	69.5	45.6	27.8	-2.78	25.02	ENFP-T
433	8.34	6.68	13.9	-41.7	-41.7	ENFP-A
434	41.7	-32.24	5.56	-8.34	61.16	ESFP-T
435	5.56	-21.12	5.56	13.9	72.28	ESFJ-T
436	-69.5	3.9	-8.34	41.7	66.72	INTJ-T
437	13.9	-71.16	47.26	91.74	-36.14	ESFJ-A
438	75.06	37.26	30.58	50.04	55.6	ENFJ-T
439	-8.34	-21.12	38.92	-30.58	30.58	ISFP-T
440	-44.48	26.14	36.14	11.12	69.5	INFJ-T
441	25.02	-73.94	-5.56	80.62	0	ESTJ-T
442	83.4	-1.66	0	22.24	-2.78	ESFJ-A
443	22.24	-57.26	52.82	2.78	27.8	ESFJ-T
444	-25.02	20.58	16.68	47.26	-36.14	INFJ-A
445	80.62	28.92	13.9	-5.56	-55.6	ENFP-A
446	-58.38	20.58	16.68	5.56	75.06	INFJ-T
447	-27.8	-65.6	-2.78	86.18	-13.9	ISTJ-A
448	58.38	6.68	0	25.02	25.02	ENFJ-T
449	41.7	37.26	-22.24	-55.6	-36.14	ENTP-A
450	-19.46	-26.68	8.34	-52.82	22.24	ISFP-T
451	16.68	12.24	83.4	47.26	-19.46	ENFJ-A
452	-27.8	-4.44	44.48	44.48	13.9	ISFJ-T
453	25.02	-65.6	52.82	88.96	-5.56	ESFJ-A
454	63.94	40.04	22.24	41.7	30.58	ENFJ-T
455	-69.5	-12.78	8.34	38.92	5.56	ISFJ-T
456	61.16	-40.58	11.12	55.6	2.78	ESFJ-T
457	55.6	12.24	5.56	0	-25.02	ENFP-A
458	36.14	-71.16	-19.46	83.4	-16.68	ESTJ-A
459	58.38	-15.56	-2.78	61.16	-47.26	ESTJ-A
460	69.5	56.72	2.78	-13.9	-30.58	ENFP-A
461	22.24	-29.46	16.68	52.82	27.8	ESFJ-T
462	16.68	12.24	-5.56	0	13.9	ENTP-T
463	11.12	-37.8	0	61.16	-33.36	ESFJ-A
464	-22.24	20.58	-27.8	11.12	50.04	INTJ-T
465	-25.02	3.9	33.36	30.58	27.8	INFJ-T
466	-19.46	-1.66	-5.56	-13.9	61.16	ISTP-T
467	55.6	26.14	-22.24	-30.58	2.78	ENTP-T
468	58.38	40.04	16.68	36.14	-8.34	ENFJ-A
469	50.04	-1.66	-13.9	22.24	-22.24	ESTJ-A
470	19.46	-23.9	22.24	69.5	-16.68	ESFJ-A
471	61.16	15.02	-8.34	-5.56	41.7	ENTP-T
472	-38.92	6.68	13.9	33.36	25.02	INFJ-T
473	-2.78	-73.94	-19.46	69.5	41.7	ISTJ-T
474	33.36	70.62	11.12	-58.38	16.68	ENFP-T
475	27.8	-23.9	36.14	52.82	-27.8	ESFJ-A
476	30.58	48.38	-61.16	-2.78	-13.9	ENTP-A
477	-22.24	-48.92	5.56	66.72	77.84	ISFJ-T
478	8.34	9.46	25.02	61.16	50.04	ENFJ-T
479	11.12	-10	19.46	25.02	-16.68	ESFJ-A
480	8.34	9.46	16.68	19.46	22.24	ENFJ-T
481	-38.92	12.24	30.58	-41.7	11.12	INFP-T
482	11.12	-18.34	-5.56	11.12	0	ESTJ-T
483	38.92	-12.78	22.24	33.36	-11.12	ESFJ-A
484	-8.34	45.6	55.6	-44.48	33.36	INFP-T
485	61.16	51.16	-2.78	8.34	-8.34	ENTJ-A
486	-36.14	37.26	25.02	5.56	75.06	INFJ-T
487	36.14	-21.12	47.26	-27.8	-16.68	ESFP-A
488	8.34	48.38	5.56	66.72	13.9	ENFJ-T
489	38.92	1.12	-16.68	38.92	-13.9	ENTJ-A
490	30.58	17.8	13.9	41.7	47.26	ENFJ-T
491	36.14	1.12	-38.92	-8.34	-52.82	ENTP-A
492	-47.26	-54.48	22.24	25.02	50.04	ISFJ-T
493	-2.78	-35.02	5.56	69.5	-36.14	ISFJ-A
494	-25.02	-57.26	19.46	77.84	0	ISFJ-T
495	86.18	-18.34	0	16.68	-41.7	ESFJ-A
496	19.46	-68.38	-25.02	69.5	5.56	ESTJ-T
497	36.14	-26.68	-11.12	66.72	47.26	ESTJ-T
498	-8.34	-15.56	8.34	5.56	50.04	ISFJ-T
499	69.5	-4.44	50.04	50.04	-50.04	ESFJ-A
500	0	-15.56	36.14	33.36	61.16	ISFJ-T
501	-36.14	15.02	-22.24	5.56	-2.78	INTJ-A
502	2.78	-12.78	33.36	36.14	47.26	ESFJ-T
503	27.8	-40.58	0	30.58	-33.36	ESFJ-A
504	-33.36	-12.78	41.7	-11.12	61.16	ISFP-T
505	-11.12	-26.68	-8.34	-38.92	8.34	ISTP-T
506	-5.56	-46.14	-2.78	66.72	-2.78	ISTJ-A
507	-33.36	6.68	41.7	11.12	77.84	INFJ-T
508	-22.24	56.72	-8.34	2.78	41.7	INTJ-T
509	-25.02	6.68	47.26	-22.24	50.04	INFP-T
510	50.04	59.5	47.26	-11.12	33.36	ENFP-T
511	11.12	37.26	16.68	0	-52.82	ENFP-A
512	69.5	-26.68	5.56	-19.46	-36.14	ESFP-A
513	91.74	84.52	33.36	-88.96	-25.02	ENFP-A
514	-58.38	40.04	-5.56	-2.78	75.06	INTP-T
515	2.78	3.9	41.7	0	-38.92	ENFP-A
516	61.16	-1.66	-11.12	27.8	-66.72	ESTJ-A
517	69.5	26.14	41.7	11.12	-38.92	ENFJ-A
518	-30.58	-62.82	52.82	58.38	66.72	ISFJ-T
519	47.26	12.24	41.7	-25.02	5.56	ENFP-T
520	16.68	-51.7	16.68	19.46	5.56	ESFJ-T
521	-22.24	65.06	-2.78	0	2.78	INTP-T
522	-11.12	-21.12	-36.14	61.16	-61.16	ISTJ-A
523	-27.8	40.04	30.58	30.58	-2.78	INFJ-A
524	-50.04	-15.56	30.58	27.8	-16.68	ISFJ-A
525	-72.28	-18.34	-33.36	75.06	-5.56	ISTJ-A
526	75.06	34.48	5.56	5.56	-2.78	ENFJ-A
527	41.7	37.26	16.68	8.34	33.36	ENFJ-T
528	-33.36	65.06	19.46	-27.8	36.14	INFP-T
529	-30.58	34.48	0	-27.8	38.92	INFP-T
530	41.7	-10	50.04	41.7	-2.78	ESFJ-A
531	8.34	-73.94	11.12	25.02	-27.8	ESFJ-A
532	80.62	15.02	-25.02	13.9	41.7	ENTJ-T
533	-11.12	-46.14	27.8	47.26	-44.48	ISFJ-A
534	-83.4	42.82	-16.68	86.18	-75.06	INTJ-A
535	8.34	-15.56	50.04	47.26	-50.04	ESFJ-A
536	36.14	-18.34	11.12	63.94	-16.68	ESFJ-A
537	16.68	51.16	13.9	-22.24	-2.78	ENFP-A
538	33.36	84.52	38.92	-30.58	22.24	ENFP-T
539	-30.58	37.26	-22.24	61.16	-41.7	INTJ-A
540	25.02	-15.56	-16.68	0	-5.56	ESTP-A
541	25.02	28.92	0	-19.46	0	ENFP-T
542	8.34	37.26	19.46	69.5	-75.06	ENFJ-A
543	11.12	73.4	41.7	-50.04	41.7	ENFP-T
544	80.62	34.48	19.46	33.36	-75.06	ENFJ-A
545	-2.78	6.68	33.36	-33.36	41.7	INFP-T
546	41.7	-10	-11.12	19.46	-33.36	ESTJ-A
547	8.34	59.5	-5.56	-27.8	-61.16	ENTP-A
548	-13.9	-46.14	-13.9	50.04	61.16	ISTJ-T
549	50.04	48.38	-25.02	-55.6	5.56	ENTP-T
550	72.28	-1.66	2.78	-27.8	33.36	ESFP-T
551	-41.7	3.9	27.8	50.04	58.38	INFJ-T
552	-27.8	-46.14	-27.8	47.26	8.34	ISTJ-T
553	-63.94	-93.4	16.68	77.84	2.78	ISFJ-T
554	25.02	1.12	8.34	11.12	0	ENFJ-T
555	-5.56	65.06	-41.7	50.04	-13.9	INTJ-A
556	30.58	-68.38	36.14	80.62	-11.12	ESFJ-A
557	-75.06	-51.7	2.78	-69.5	47.26	ISFP-T
558	19.46	9.46	2.78	11.12	72.28	ENFJ-T
559	8.34	-18.34	36.14	30.58	41.7	ESFJ-T
560	-30.58	48.38	30.58	8.34	44.48	INFJ-T
561	0	-15.56	0	16.68	-47.26	ISFJ-A
562	-91.74	-7.22	27.8	2.78	44.48	ISFJ-T
563	2.78	-1.66	19.46	2.78	-13.9	ESFJ-A
564	-19.46	48.38	2.78	30.58	36.14	INFJ-T
565	19.46	42.82	22.24	44.48	47.26	ENFJ-T
566	19.46	-29.46	33.36	-2.78	13.9	ESFP-T
567	-36.14	-29.46	11.12	55.6	5.56	ISFJ-T
568	-2.78	-71.16	-5.56	50.04	-11.12	ISTJ-A
569	-47.26	40.04	-33.36	27.8	-8.34	INTJ-A
570	-33.36	45.6	25.02	19.46	58.38	INFJ-T
571	44.48	-32.24	38.92	77.84	-25.02	ESFJ-A
572	83.4	53.94	-30.58	2.78	-80.62	ENTJ-A
573	-2.78	1.12	-25.02	83.4	5.56	INTJ-T
574	13.9	1.12	22.24	-11.12	22.24	ENFP-T
575	-8.34	15.02	13.9	-5.56	19.46	INFP-T
576	-11.12	62.28	-2.78	-44.48	16.68	INTP-T
577	33.36	-1.66	13.9	-41.7	30.58	ESFP-T
578	58.38	23.36	16.68	2.78	22.24	ENFJ-T
579	-44.48	-10	-38.92	58.38	11.12	ISTJ-T
580	-22.24	-21.12	22.24	55.6	-8.34	ISFJ-A
581	36.14	67.84	-11.12	-72.28	0	ENTP-T
582	-8.34	-32.24	0	33.36	-50.04	ISFJ-A
583	-22.24	51.16	-2.78	0	0	INTP-T
584	-8.34	-4.44	-25.02	0	-50.04	ISTP-A
585	36.14	-23.9	0	22.24	-16.68	ESFJ-A
586	-58.38	-37.8	30.58	72.28	5.56	ISFJ-T
587	-19.46	3.9	25.02	22.24	5.56	INFJ-T
588	-38.92	20.58	38.92	33.36	16.68	INFJ-T
589	0	-46.14	0	27.8	-50.04	ISFJ-A
590	-27.8	37.26	0	33.36	50.04	INFJ-T
591	22.24	23.36	-13.9	41.7	58.38	ENTJ-T
592	72.28	31.7	2.78	-38.92	11.12	ENFP-T
593	-77.84	15.02	-44.48	41.7	19.46	INTJ-T
594	72.28	15.02	-2.78	-38.92	8.34	ENTP-T
595	-33.36	-21.12	-5.56	19.46	16.68	ISTJ-T
596	11.12	56.72	22.24	44.48	33.36	ENFJ-T
597	47.26	-71.16	-8.34	0	-41.7	ESTP-A
598	-72.28	-7.22	-30.58	44.48	27.8	ISTJ-T
599	50.04	51.16	50.04	-5.56	-22.24	ENFP-A
600	13.9	37.26	33.36	-11.12	22.24	ENFP-T
601	44.48	17.8	2.78	22.24	41.7	ENFJ-T
602	33.36	23.36	16.68	-27.8	36.14	ENFP-T
603	38.92	28.92	2.78	-47.26	-33.36	ENFP-A
604	41.7	-43.36	-44.48	66.72	-5.56	ESTJ-A
605	-36.14	45.6	5.56	-72.28	69.5	INFP-T
606	-38.92	-12.78	11.12	-22.24	52.82	ISFP-T
607	27.8	6.68	5.56	75.06	-30.58	ENFJ-A
608	-8.34	-10	33.36	-27.8	27.8	ISFP-T
609	55.6	-46.14	30.58	63.94	0	ESFJ-T
610	-63.94	3.9	44.48	-2.78	8.34	INFP-T
611	-16.68	28.92	-19.46	2.78	66.72	INTJ-T
612	-83.4	-29.46	30.58	77.84	-16.68	ISFJ-A
613	-19.46	-21.12	50.04	41.7	5.56	ISFJ-T
614	-33.36	28.92	-41.7	63.94	-11.12	INTJ-A
615	-63.94	-7.22	16.68	-16.68	2.78	ISFP-T
616	52.82	-48.92	-16.68	33.36	-41.7	ESTJ-A
617	61.16	15.02	22.24	38.92	-8.34	ENFJ-A
618	-11.12	34.48	38.92	-50.04	30.58	INFP-T
619	30.58	48.38	11.12	69.5	-22.24	ENFJ-A
620	-55.6	28.92	-36.14	36.14	-27.8	INTJ-A
621	-25.02	-54.48	-30.58	-22.24	50.04	ISTP-T
622	13.9	-57.26	-5.56	44.48	-22.24	ESTJ-A
623	47.26	73.4	22.24	-88.96	66.72	ENFP-T
624	-83.4	-4.44	-5.56	38.92	41.7	ISTJ-T
625	5.56	-7.22	27.8	-72.28	38.92	ESFP-T
626	69.5	34.48	8.34	25.02	-8.34	ENFJ-A
627	47.26	1.12	38.92	47.26	-33.36	ENFJ-A
628	80.62	40.04	-19.46	13.9	-2.78	ENTJ-A
629	-36.14	-4.44	-22.24	11.12	0	ISTJ-T
630	27.8	1.12	2.78	41.7	13.9	ENFJ-T
631	33.36	-21.12	50.04	-27.8	30.58	ESFP-T
632	0	-51.7	41.7	13.9	-11.12	ISFJ-A
633	36.14	62.28	-8.34	19.46	-75.06	ENTJ-A
634	-66.72	1.12	-2.78	47.26	27.8	INTJ-T
635	77.84	-4.44	-25.02	11.12	-86.18	ESTJ-A
636	5.56	70.62	19.46	-2.78	83.4	ENFP-T
637	-72.28	-26.68	33.36	-27.8	-72.28	ISFP-A
638	-19.46	-15.56	-11.12	83.4	41.7	ISTJ-T
639	-36.14	1.12	22.24	-16.68	66.72	INFP-T
640	2.78	1.12	19.46	-25.02	44.48	ENFP-T
641	-22.24	-62.82	8.34	75.06	-44.48	ISFJ-A
642	2.78	9.46	-5.56	16.68	36.14	ENTJ-T
643	52.82	-73.94	0	16.68	11.12	ESFJ-T
644	-33.36	-21.12	-2.78	58.38	-8.34	ISTJ-A
645	-8.34	23.36	-30.58	-55.6	-50.04	INTP-A
646	16.68	15.02	27.8	19.46	55.6	ENFJ-T
647	66.72	62.28	22.24	-83.4	33.36	ENFP-T
648	11.12	9.46	-33.36	30.58	8.34	ENTJ-T
649	61.16	-21.12	13.9	-47.26	-38.92	ESFP-A
650	-11.12	48.38	55.6	30.58	44.48	INFJ-T
651	25.02	-60.04	-11.12	83.4	27.8	ESTJ-T
652	0	-18.34	11.12	16.68	0	ISFJ-T
653	-8.34	45.6	36.14	-41.7	25.02	INFP-T
654	19.46	-7.22	8.34	-86.18	38.92	ESFP-T
655	2.78	20.58	33.36	55.6	5.56	ENFJ-T
656	16.68	1.12	33.36	58.38	-2.78	ENFJ-A
657	25.02	-32.24	41.7	38.92	41.7	ESFJ-T
658	22.24	31.7	8.34	5.56	-16.68	ENFJ-A
659	44.48	-43.36	-38.92	36.14	-16.68	ESTJ-A
660	-11.12	59.5	41.7	-47.26	72.28	INFP-T
661	-11.12	26.14	5.56	8.34	5.56	INFJ-T
662	0	-18.34	22.24	83.4	-19.46	ISFJ-A
663	-5.56	53.94	38.92	-5.56	25.02	INFP-T
664	-36.14	31.7	38.92	-30.58	69.5	INFP-T
665	-44.48	12.24	19.46	-16.68	2.78	INFP-T
666	-16.68	65.06	2.78	-5.56	22.24	INFP-T
667	-25.02	40.04	16.68	-44.48	52.82	INFP-T
668	2.78	28.92	27.8	41.7	5.56	ENFJ-T
669	-2.78	-43.36	-16.68	75.06	8.34	ISTJ-T
670	50.04	-43.36	-41.7	-25.02	-72.28	ESTP-A
671	-5.56	34.48	-19.46	-5.56	47.26	INTP-T
672	-8.34	3.9	19.46	-30.58	63.94	INFP-T
673	-75.06	37.26	-30.58	33.36	-33.36	INTJ-A
674	-69.5	-32.24	22.24	13.9	47.26	ISFJ-T
675	16.68	-1.66	11.12	52.82	-33.36	ESFJ-A
676	-38.92	17.8	13.9	25.02	19.46	INFJ-T
677	-22.24	-18.34	16.68	33.36	38.92	ISFJ-T
678	94.52	-57.26	-41.7	22.24	-8.34	ESTJ-A
679	-2.78	45.6	44.48	33.36	25.02	INFJ-T
680	36.14	23.36	-5.56	8.34	38.92	ENTJ-T
681	-47.26	6.68	38.92	25.02	-8.34	INFJ-A
682	61.16	59.5	50.04	-75.06	36.14	ENFP-T
683	-75.06	3.9	5.56	36.14	47.26	INFJ-T
684	25.02	67.84	5.56	19.46	11.12	ENFJ-T
685	33.36	6.68	27.8	-8.34	2.78	ENFP-T
686	0	-26.68	25.02	77.84	-27.8	ISFJ-A
687	-19.46	31.7	41.7	52.82	-2.78	INFJ-A
688	-52.82	-7.22	27.8	22.24	30.58	ISFJ-T
689	41.7	17.8	2.78	-19.46	61.16	ENFP-T
690	-27.8	-37.8	38.92	19.46	30.58	ISFJ-T
691	-58.38	-10	38.92	33.36	36.14	ISFJ-T
692	11.12	-7.22	-2.78	47.26	-27.8	ESTJ-A
693	50.04	-4.44	-5.56	38.92	11.12	ESTJ-T
694	25.02	-48.92	8.34	83.4	11.12	ESFJ-T
695	16.68	23.36	41.7	27.8	52.82	ENFJ-T
696	-33.36	56.72	36.14	33.36	-8.34	INFJ-A
697	-22.24	9.46	-11.12	38.92	-5.56	INTJ-A
698	52.82	6.68	-16.68	-66.72	-58.38	ENTP-A
699	2.78	-54.48	5.56	11.12	13.9	ESFJ-T
700	8.34	-1.66	27.8	50.04	-13.9	ESFJ-A
701	36.14	-1.66	16.68	-30.58	25.02	ESFP-T
702	-25.02	59.5	41.7	-50.04	83.4	INFP-T
703	30.58	20.58	-13.9	-47.26	-41.7	ENTP-A
704	77.84	-15.56	55.6	44.48	-5.56	ESFJ-A
705	16.68	-21.12	25.02	-2.78	-33.36	ESFP-A
706	33.36	-29.46	8.34	-19.46	72.28	ESFP-T
707	-75.06	56.72	-11.12	25.02	52.82	INTJ-T
708	61.16	-18.34	-2.78	41.7	33.36	ESTJ-T
709	66.72	56.72	-2.78	-52.82	-52.82	ENTP-A
710	-47.26	-18.34	41.7	47.26	63.94	ISFJ-T
711	58.38	3.9	-2.78	-2.78	-69.5	ENTP-A
712	-30.58	15.02	19.46	55.6	5.56	INFJ-T
713	13.9	-40.58	30.58	-2.78	8.34	ESFP-T
714	-86.18	78.96	-41.7	-47.26	-33.36	INTP-A
715	58.38	-18.34	-19.46	63.94	-55.6	ESTJ-A
716	41.7	6.68	33.36	2.78	33.36	ENFJ-T
717	16.68	45.6	25.02	0	44.48	ENFP-T
718	58.38	6.68	2.78	-58.38	69.5	ENFP-T
719	38.92	3.9	-22.24	-22.24	-69.5	ENTP-A
720	52.82	-40.58	19.46	55.6	-11.12	ESFJ-A
721	-19.46	-7.22	33.36	47.26	2.78	ISFJ-T
722	19.46	3.9	47.26	61.16	47.26	ENFJ-T
723	13.9	-46.14	36.14	-11.12	5.56	ESFP-T
724	-50.04	3.9	22.24	30.58	19.46	INFJ-T
725	-77.84	-43.36	52.82	61.16	75.06	ISFJ-T
726	27.8	53.94	22.24	25.02	-55.6	ENFJ-A
727	69.5	-21.12	38.92	30.58	5.56	ESFJ-T
728	-13.9	9.46	-30.58	36.14	-38.92	INTJ-A
729	-8.34	23.36	-36.14	-83.4	-11.12	INTP-A
730	-38.92	-79.5	8.34	91.74	-16.68	ISFJ-A
731	-5.56	-32.24	22.24	11.12	47.26	ISFJ-T
732	-41.7	-54.48	-11.12	47.26	25.02	ISTJ-T
733	33.36	62.28	2.78	44.48	69.5	ENFJ-T
734	52.82	-21.12	-8.34	22.24	5.56	ESTJ-T
735	0	17.8	19.46	5.56	69.5	INFJ-T
736	-63.94	3.9	30.58	0	-30.58	INFP-A
737	-16.68	-26.68	47.26	38.92	16.68	ISFJ-T
738	30.58	12.24	0	-11.12	-36.14	ENFP-A
739	-61.16	-12.78	-33.36	52.82	-11.12	ISTJ-A
740	-41.7	51.16	38.92	-11.12	75.06	INFP-T
741	27.8	-4.44	22.24	58.38	58.38	ESFJ-T
742	52.82	20.58	38.92	36.14	25.02	ENFJ-T
743	-80.62	-12.78	-8.34	38.92	25.02	ISTJ-T
744	22.24	-43.36	-13.9	2.78	-2.78	ESTJ-A
745	38.92	42.82	16.68	-61.16	55.6	ENFP-T
746	11.12	-35.02	-13.9	63.94	22.24	ESTJ-T
747	-30.58	9.46	8.34	47.26	30.58	INFJ-T
748	-2.78	9.46	44.48	-22.24	13.9	INFP-T
749	8.34	-46.14	-8.34	36.14	11.12	ESTJ-T
750	27.8	20.58	33.36	-27.8	-41.7	ENFP-A
751	22.24	-1.66	16.68	38.92	8.34	ESFJ-T
752	80.62	-18.34	36.14	22.24	11.12	ESFJ-T
753	41.7	3.9	36.14	13.9	-30.58	ENFJ-A
754	-2.78	31.7	33.36	27.8	-5.56	INFJ-A
755	-16.68	-12.78	-2.78	75.06	-41.7	ISTJ-A
756	-11.12	-76.72	-25.02	47.26	-27.8	ISTJ-A
757	-38.92	20.58	19.46	44.48	25.02	INFJ-T
758	-66.72	-7.22	-16.68	47.26	8.34	ISTJ-T
759	58.38	3.9	33.36	16.68	-44.48	ENFJ-A
760	-38.92	20.58	58.38	2.78	19.46	INFJ-T
761	30.58	-4.44	36.14	-16.68	-50.04	ESFP-A
762	-44.48	31.7	-8.34	-33.36	5.56	INTP-T
763	58.38	-7.22	0	8.34	13.9	ESFJ-T
764	19.46	45.6	-36.14	38.92	-41.7	ENTJ-A
765	0	3.9	47.26	2.78	36.14	INFJ-T
766	-33.36	9.46	47.26	27.8	72.28	INFJ-T
767	69.5	23.36	66.72	-100	0	ENFP-T
768	2.78	-68.38	8.34	58.38	36.14	ESFJ-T
769	58.38	-21.12	44.48	41.7	-41.7	ESFJ-A
770	-58.38	56.72	-50.04	-27.8	50.04	INTP-T
771	-38.92	6.68	30.58	8.34	0	INFJ-T
772	66.72	-54.48	-36.14	52.82	-50.04	ESTJ-A
773	-30.58	-57.26	-27.8	44.48	41.7	ISTJ-T
774	-47.26	40.04	44.48	-41.7	27.8	INFP-T
775	19.46	45.6	11.12	-2.78	-8.34	ENFP-A
776	47.26	3.9	16.68	33.36	22.24	ENFJ-T
777	52.82	-21.12	-19.46	-69.5	-13.9	ESTP-A
778	41.7	6.68	44.48	61.16	-5.56	ENFJ-A
779	33.36	9.46	25.02	-16.68	-27.8	ENFP-A
780	-72.28	1.12	-8.34	-61.16	19.46	INTP-T
781	33.36	-32.24	-2.78	33.36	-36.14	ESTJ-A
782	11.12	-23.9	-25.02	11.12	-55.6	ESTJ-A
783	44.48	42.82	27.8	8.34	-36.14	ENFJ-A
784	-80.62	76.18	36.14	52.82	47.26	INFJ-T
785	-44.48	-15.56	0	-72.28	22.24	ISFP-T
786	22.24	28.92	-8.34	27.8	41.7	ENTJ-T
787	-75.06	-1.66	72.28	30.58	66.72	ISFJ-T
788	63.94	17.8	52.82	69.5	-13.9	ENFJ-A
789	33.36	-23.9	41.7	52.82	-25.02	ESFJ-A
790	44.48	-1.66	27.8	-22.24	-41.7	ESFP-A
791	19.46	-10	-11.12	41.7	-11.12	ESTJ-A
792	13.9	15.02	-19.46	-47.26	27.8	ENTP-T
793	-8.34	70.62	27.8	-66.72	86.18	INFP-T
794	-27.8	6.68	61.16	0	-16.68	INFP-A
795	47.26	-18.34	13.9	33.36	-30.58	ESFJ-A
796	72.28	-48.92	50.04	66.72	-13.9	ESFJ-A
797	-38.92	3.9	50.04	22.24	50.04	INFJ-T
798	36.14	15.02	36.14	0	-22.24	ENFP-A
799	-33.36	3.9	36.14	-13.9	13.9	INFP-T
800	38.92	-43.36	-33.36	30.58	-16.68	ESTJ-A
801	-33.36	-4.44	19.46	16.68	-22.24	ISFJ-A
802	44.48	9.46	19.46	44.48	19.46	ENFJ-T
803	-47.26	-48.92	8.34	38.92	16.68	ISFJ-T
804	86.18	15.02	33.36	-16.68	2.78	ENFP-T
805	-13.9	-10	22.24	88.96	38.92	ISFJ-T
806	63.94	31.7	25.02	-27.8	-5.56	ENFP-A
807	50.04	-51.7	25.02	22.24	-13.9	ESFJ-A
808	-8.34	53.94	30.58	55.6	33.36	INFJ-T
809	-19.46	34.48	13.9	-44.48	63.94	INFP-T
810	-44.48	-4.44	-19.46	30.58	13.9	ISTJ-T
811	66.72	6.68	27.8	47.26	-44.48	ENFJ-A
812	25.02	3.9	-25.02	-41.7	27.8	ENTP-T
813	-13.9	40.04	-19.46	-16.68	-75.06	INTP-A
814	63.94	20.58	47.26	-50.04	61.16	ENFP-T
815	2.78	-18.34	25.02	-2.78	-5.56	ESFP-A
816	36.14	-12.78	-13.9	-33.36	-16.68	ESTP-A
817	55.6	-32.24	38.92	75.06	-36.14	ESFJ-A
818	25.02	-18.34	36.14	-25.02	5.56	ESFP-T
819	58.38	9.46	27.8	50.04	11.12	ENFJ-T
820	27.8	12.24	-8.34	52.82	77.84	ENTJ-T
821	-11.12	-43.36	5.56	55.6	47.26	ISFJ-T
822	30.58	-23.9	36.14	2.78	5.56	ESFJ-T
823	-69.5	9.46	-13.9	52.82	0	INTJ-T
824	19.46	12.24	11.12	-47.26	47.26	ENFP-T
825	-19.46	-23.9	33.36	-22.24	38.92	ISFP-T
826	-33.36	53.94	0	-16.68	-16.68	INFP-A
827	2.78	-29.46	41.7	52.82	22.24	ESFJ-T
828	-8.34	40.04	8.34	75.06	36.14	INFJ-T
829	19.46	-62.82	8.34	77.84	-41.7	ESFJ-A
830	22.24	26.14	-47.26	22.24	-2.78	ENTJ-A
831	-22.24	-4.44	-5.56	16.68	30.58	ISTJ-T
832	-5.56	1.12	33.36	13.9	2.78	INFJ-T
833	47.26	-12.78	-11.12	-5.56	-36.14	ESTP-A
834	22.24	37.26	-11.12	16.68	25.02	ENTJ-T
835	61.16	45.6	41.7	-33.36	44.48	ENFP-T
836	72.28	1.12	-13.9	11.12	30.58	ENTJ-T
837	-41.7	-7.22	-25.02	-38.92	-19.46	ISTP-A
838	-38.92	-7.22	11.12	38.92	52.82	ISFJ-T
839	-38.92	17.8	-16.68	-72.28	44.48	INTP-T
840	80.62	12.24	-11.12	-19.46	-33.36	ENTP-A
841	-25.02	9.46	30.58	-25.02	47.26	INFP-T
842	61.16	42.82	41.7	8.34	33.36	ENFJ-T
843	63.94	9.46	19.46	-19.46	5.56	ENFP-T
844	-2.78	-29.46	-16.68	75.06	-41.7	ISTJ-A
845	36.14	1.12	27.8	38.92	-33.36	ENFJ-A
846	5.56	23.36	5.56	36.14	44.48	ENFJ-T
847	-5.56	-40.58	19.46	33.36	-11.12	ISFJ-A
848	41.7	-10	27.8	38.92	-22.24	ESFJ-A
849	-11.12	15.02	11.12	19.46	-69.5	INFJ-A
850	-30.58	53.94	63.94	-33.36	69.5	INFP-T
851	-75.06	31.7	38.92	30.58	58.38	INFJ-T
852	36.14	-29.46	16.68	22.24	-13.9	ESFJ-A
853	-2.78	-26.68	11.12	8.34	-13.9	ISFJ-A
854	5.56	17.8	11.12	13.9	-11.12	ENFJ-A
855	75.06	-10	2.78	0	-44.48	ESFP-A
856	25.02	51.16	13.9	-52.82	-16.68	ENFP-A
857	-50.04	15.02	0	22.24	8.34	INFJ-T
858	-47.26	17.8	22.24	11.12	55.6	INFJ-T
859	61.16	31.7	27.8	44.48	66.72	ENFJ-T
860	-75.06	6.68	-11.12	-30.58	5.56	INTP-T
861	63.94	42.82	27.8	25.02	13.9	ENFJ-T
862	2.78	3.9	22.24	11.12	27.8	ENFJ-T
863	-16.68	-4.44	38.92	-19.46	-27.8	ISFP-A
864	19.46	6.68	13.9	16.68	2.78	ENFJ-T
865	30.58	-1.66	-22.24	33.36	8.34	ESTJ-T
866	27.8	-12.78	-30.58	8.34	66.72	ESTJ-T
867	5.56	-18.34	44.48	-11.12	5.56	ESFP-T
868	-30.58	42.82	11.12	-25.02	19.46	INFP-T
869	-11.12	6.68	-11.12	69.5	8.34	INTJ-T
870	63.94	-7.22	27.8	0	-13.9	ESFP-A
871	13.9	6.68	5.56	58.38	-38.92	ENFJ-A
872	30.58	12.24	22.24	44.48	50.04	ENFJ-T
873	-5.56	-12.78	16.68	16.68	36.14	ISFJ-T
874	41.7	62.28	16.68	50.04	-5.56	ENFJ-A
875	38.92	-32.24	5.56	94.52	5.56	ESFJ-T
876	-5.56	23.36	25.02	5.56	36.14	INFJ-T
877	30.58	9.46	27.8	-44.48	-16.68	ENFP-A
878	-11.12	9.46	-41.7	36.14	-2.78	INTJ-A
879	8.34	6.68	52.82	47.26	-19.46	ENFJ-A
880	25.02	-1.66	25.02	36.14	0	ESFJ-T
881	-27.8	-1.66	33.36	8.34	22.24	ISFJ-T
882	-50.04	6.68	-13.9	36.14	13.9	INTJ-T
883	80.62	59.5	-2.78	-66.72	8.34	ENTP-T
884	38.92	15.02	30.58	-22.24	66.72	ENFP-T
885	-13.9	-23.9	30.58	25.02	11.12	ISFJ-T
886	22.24	9.46	19.46	-2.78	11.12	ENFP-T
887	16.68	-1.66	-33.36	-47.26	-13.9	ESTP-A
888	77.84	3.9	-22.24	-41.7	8.34	ENTP-T
889	41.7	42.82	2.78	61.16	2.78	ENFJ-T
890	-8.34	45.6	30.58	-52.82	19.46	INFP-T
891	-5.56	17.8	8.34	58.38	-19.46	INFJ-A
892	30.58	-12.78	44.48	22.24	-8.34	ESFJ-A
893	5.56	51.16	19.46	47.26	-2.78	ENFJ-A
894	44.48	15.02	-13.9	44.48	-5.56	ENTJ-A
895	-8.34	34.48	2.78	30.58	25.02	INFJ-T
896	0	-10	11.12	80.62	-25.02	ISFJ-A
897	-44.48	45.6	-16.68	-5.56	38.92	INTP-T
898	91.74	26.14	22.24	58.38	-69.5	ENFJ-A
899	-5.56	6.68	16.68	19.46	55.6	INFJ-T
900	47.26	28.92	-13.9	88.96	69.5	ENTJ-T
901	-30.58	45.6	-2.78	-5.56	22.24	INTP-T
902	-13.9	15.02	19.46	-33.36	72.28	INFP-T
903	-58.38	-29.46	19.46	63.94	72.28	ISFJ-T
904	-8.34	28.92	-27.8	11.12	19.46	INTJ-T
905	77.84	53.94	27.8	11.12	22.24	ENFJ-T
906	61.16	-7.22	-33.36	38.92	-11.12	ESTJ-A
907	66.72	-40.58	5.56	-52.82	63.94	ESFP-T
908	-86.18	-21.12	8.34	80.62	69.5	ISFJ-T
909	36.14	-71.16	-47.26	100	5.56	ESTJ-T
910	50.04	-79.5	-16.68	66.72	-13.9	ESTJ-A
911	-36.14	-18.34	41.7	58.38	-13.9	ISFJ-A
912	-63.94	26.14	-33.36	41.7	66.72	INTJ-T
913	38.92	28.92	-5.56	-22.24	5.56	ENTP-T
914	-36.14	40.04	25.02	-22.24	75.06	INFP-T
915	0	12.24	33.36	47.26	2.78	INFJ-T
916	-25.02	31.7	5.56	-30.58	38.92	INFP-T
917	63.94	-7.22	-5.56	-16.68	-19.46	ESTP-A
918	-11.12	-43.36	-2.78	-11.12	-19.46	ISTP-A
919	69.5	53.94	2.78	-58.38	-8.34	ENFP-A
920	66.72	17.8	38.92	-66.72	2.78	ENFP-T
921	-52.82	-51.7	11.12	41.7	58.38	ISFJ-T
922	-16.68	31.7	41.7	33.36	55.6	INFJ-T
923	13.9	6.68	-16.68	8.34	25.02	ENTJ-T
924	30.58	-18.34	-41.7	-25.02	33.36	ESTP-T
925	-47.26	-76.72	5.56	44.48	-52.82	ISFJ-A
926	-38.92	17.8	41.7	41.7	16.68	INFJ-T
927	-19.46	-51.7	-2.78	5.56	-5.56	ISTJ-A
928	-61.16	45.6	33.36	33.36	75.06	INFJ-T
929	-5.56	-40.58	22.24	13.9	0	ISFJ-T
930	-2.78	-48.92	-16.68	58.38	0	ISTJ-T
931	50.04	-71.16	-8.34	36.14	-25.02	ESTJ-A
932	-8.34	-46.14	0	80.62	-13.9	ISFJ-A
933	-52.82	42.82	2.78	30.58	-11.12	INFJ-A
934	-5.56	26.14	47.26	47.26	50.04	INFJ-T
935	52.82	-12.78	13.9	58.38	13.9	ESFJ-T
936	-13.9	26.14	13.9	11.12	50.04	INFJ-T
937	13.9	-21.12	25.02	30.58	-55.6	ESFJ-A
938	25.02	-10	25.02	16.68	38.92	ESFJ-T
939	-13.9	-12.78	19.46	50.04	2.78	ISFJ-T
940	5.56	-29.46	-13.9	-19.46	25.02	ESTP-T
941	-27.8	23.36	13.9	25.02	52.82	INFJ-T
942	19.46	28.92	30.58	44.48	-11.12	ENFJ-A
943	-2.78	59.5	25.02	-5.56	11.12	INFP-T
944	-11.12	-18.34	16.68	-55.6	5.56	ISFP-T
945	41.7	-7.22	41.7	36.14	-5.56	ESFJ-A
946	8.34	-48.92	25.02	-50.04	-19.46	ESFP-A
947	16.68	-37.8	-11.12	-16.68	-19.46	ESTP-A
948	-52.82	23.36	-36.14	13.9	66.72	INTJ-T
949	50.04	-12.78	-22.24	2.78	55.6	ESTJ-T
950	58.38	34.48	66.72	2.78	8.34	ENFJ-T
951	19.46	17.8	-30.58	30.58	-47.26	ENTJ-A
952	-19.46	-10	25.02	50.04	2.78	ISFJ-T
953	47.26	70.62	22.24	-13.9	33.36	ENFP-T
954	44.48	-26.68	2.78	27.8	-11.12	ESFJ-A
955	2.78	-1.66	-16.68	58.38	-13.9	ESTJ-A
956	47.26	3.9	36.14	-63.94	58.38	ENFP-T
957	-16.68	26.14	16.68	58.38	16.68	INFJ-T
958	-5.56	-35.02	22.24	33.36	-5.56	ISFJ-A
959	-5.56	34.48	16.68	44.48	44.48	INFJ-T
960	19.46	1.12	8.34	-44.48	-41.7	ENFP-A
961	-19.46	-48.92	-11.12	66.72	-13.9	ISTJ-A
962	-66.72	12.24	30.58	-13.9	41.7	INFP-T
963	5.56	-32.24	11.12	55.6	8.34	ESFJ-T
964	-5.56	23.36	5.56	19.46	41.7	INFJ-T
965	8.34	-10	16.68	47.26	2.78	ESFJ-T
966	-47.26	51.16	-50.04	83.4	-30.58	INTJ-A
967	-25.02	-18.34	16.68	41.7	55.6	ISFJ-T
968	69.5	17.8	2.78	61.16	44.48	ENFJ-T
969	-25.02	-7.22	-33.36	75.06	-19.46	ISTJ-A
970	-55.6	53.94	44.48	-22.24	38.92	INFP-T
971	41.7	53.94	47.26	2.78	77.84	ENFJ-T
972	19.46	-46.14	-19.46	63.94	-19.46	ESTJ-A
973	-5.56	-4.44	-13.9	41.7	-44.48	ISTJ-A
974	47.26	15.02	-5.56	-5.56	-58.38	ENTP-A
975	-80.62	-29.46	0	80.62	38.92	ISFJ-T
976	-52.82	-35.02	-8.34	83.4	36.14	ISTJ-T
977	-5.56	-1.66	0	36.14	-19.46	ISFJ-A
978	13.9	-32.24	22.24	91.74	5.56	ESFJ-T
979	-38.92	9.46	36.14	47.26	-8.34	INFJ-A
980	63.94	-10	-2.78	72.28	-47.26	ESTJ-A
981	47.26	81.74	38.92	19.46	25.02	ENFJ-T
982	19.46	-18.34	-16.68	63.94	-58.38	ESTJ-A
983	-2.78	37.26	22.24	69.5	47.26	INFJ-T
984	5.56	-73.94	55.6	-66.72	-16.68	ESFP-A
985	-19.46	-62.82	44.48	52.82	11.12	ISFJ-T
986	41.7	-7.22	11.12	-25.02	33.36	ESFP-T
987	11.12	34.48	-11.12	-25.02	44.48	ENTP-T
988	-44.48	-4.44	11.12	11.12	13.9	ISFJ-T
989	22.24	51.16	19.46	-38.92	27.8	ENFP-T
990	27.8	-43.36	-30.58	-2.78	-36.14	ESTP-A
991	44.48	-18.34	-2.78	58.38	-41.7	ESTJ-A
992	27.8	-15.56	5.56	55.6	11.12	ESFJ-T
993	27.8	-29.46	22.24	-16.68	-33.36	ESFP-A
994	-22.24	20.58	-16.68	69.5	-66.72	INTJ-A
995	-25.02	3.9	2.78	44.48	19.46	INFJ-T
996	-36.14	26.14	-11.12	-50.04	-52.82	INTP-A
997	13.9	23.36	19.46	33.36	-16.68	ENFJ-A
998	-5.56	31.7	22.24	-11.12	72.28	INFP-T
999	83.4	6.68	5.56	13.9	36.14	ENFJ-T
1000	66.72	12.24	38.92	-30.58	-72.28	ENFP-A
1001	44.48	-23.9	-11.12	66.72	-50.04	ESTJ-A
1002	-11.12	-7.22	11.12	-61.16	61.16	ISFP-T
1003	-38.92	-18.34	-16.68	-38.92	-13.9	ISTP-A
1004	0	48.38	25.02	-16.68	38.92	INFP-T
1005	52.82	26.14	-13.9	2.78	13.9	ENTJ-T
1006	0	31.7	13.9	27.8	44.48	INFJ-T
1007	44.48	20.58	11.12	-22.24	50.04	ENFP-T
1008	61.16	-21.12	22.24	69.5	-8.34	ESFJ-A
1009	66.72	1.12	11.12	38.92	22.24	ENFJ-T
1010	27.8	37.26	-8.34	-41.7	-19.46	ENTP-A
1011	-2.78	-18.34	-25.02	86.18	22.24	ISTJ-T
1012	44.48	51.16	-2.78	33.36	13.9	ENTJ-T
1013	55.6	1.12	0	77.84	-11.12	ENFJ-A
1014	-94.52	-12.78	0	-30.58	16.68	ISFP-T
1015	-19.46	53.94	-33.36	16.68	11.12	INTJ-T
1016	58.38	-37.8	25.02	36.14	-5.56	ESFJ-A
1017	63.94	-54.48	41.7	33.36	-8.34	ESFJ-A
1018	27.8	-1.66	27.8	-16.68	5.56	ESFP-T
1019	-11.12	23.36	-47.26	50.04	-19.46	INTJ-A
1020	5.56	-7.22	-2.78	47.26	-36.14	ESTJ-A
1021	19.46	-15.56	-2.78	63.94	27.8	ESTJ-T
1022	19.46	1.12	-22.24	25.02	27.8	ENTJ-T
1023	0	-73.94	-13.9	63.94	61.16	ISTJ-T
1024	11.12	20.58	0	11.12	-19.46	ENFJ-A
1025	8.34	51.16	5.56	58.38	50.04	ENFJ-T
1026	-61.16	-4.44	-5.56	33.36	44.48	ISTJ-T
1027	-69.5	28.92	2.78	-19.46	-30.58	INFP-A
1028	8.34	51.16	5.56	8.34	-22.24	ENFJ-A
1029	47.26	6.68	-27.8	-41.7	-66.72	ENTP-A
1030	16.68	9.46	0	2.78	-55.6	ENFJ-A
1031	-8.34	-37.8	22.24	41.7	-50.04	ISFJ-A
1032	-47.26	-15.56	0	0	2.78	ISFP-T
1033	8.34	12.24	30.58	-8.34	-19.46	ENFP-A
1034	-16.68	12.24	-13.9	50.04	11.12	INTJ-T
1035	11.12	-1.66	19.46	36.14	-2.78	ESFJ-A
1036	58.38	45.6	11.12	61.16	-13.9	ENFJ-A
1037	-38.92	-40.58	33.36	61.16	27.8	ISFJ-T
1038	25.02	9.46	25.02	-47.26	-11.12	ENFP-A
1039	58.38	-21.12	-2.78	86.18	-36.14	ESTJ-A
1040	-8.34	-21.12	61.16	-13.9	22.24	ISFP-T
1041	44.48	6.68	27.8	-11.12	-27.8	ENFP-A
1042	-44.48	26.14	41.7	36.14	58.38	INFJ-T
1043	19.46	-32.24	19.46	52.82	-36.14	ESFJ-A
1044	8.34	45.6	2.78	-13.9	22.24	ENFP-T
1045	36.14	40.04	61.16	-22.24	41.7	ENFP-T
1046	27.8	15.02	11.12	22.24	-30.58	ENFJ-A
1047	-30.58	3.9	-2.78	27.8	50.04	INTJ-T
1048	2.78	17.8	8.34	-11.12	25.02	ENFP-T
1049	-5.56	-54.48	-27.8	58.38	-16.68	ISTJ-A
1050	-30.58	-48.92	16.68	58.38	-2.78	ISFJ-A
1051	30.58	-26.68	30.58	36.14	8.34	ESFJ-T
1052	36.14	-23.9	11.12	-2.78	-27.8	ESFP-A
1053	63.94	-18.34	5.56	16.68	11.12	ESFJ-T
1054	-11.12	34.48	-13.9	41.7	36.14	INTJ-T
1055	36.14	-7.22	-13.9	58.38	-44.48	ESTJ-A
1056	16.68	-29.46	-11.12	-5.56	52.82	ESTP-T
1057	16.68	-26.68	0	100	61.16	ESFJ-T
1058	66.72	-1.66	-5.56	8.34	-13.9	ESTJ-A
1059	30.58	-54.48	-2.78	66.72	38.92	ESTJ-T
1060	13.9	65.06	-41.7	72.28	-38.92	ENTJ-A
1061	30.58	51.16	-13.9	77.84	0	ENTJ-T
1062	-83.4	-7.22	-25.02	75.06	-16.68	ISTJ-A
1063	-30.58	-12.78	-13.9	50.04	22.24	ISTJ-T
1064	5.56	-79.5	19.46	55.6	-8.34	ESFJ-A
1065	-63.94	-37.8	-19.46	22.24	-38.92	ISTJ-A
1066	13.9	-21.12	-19.46	-50.04	83.4	ESTP-T
1067	8.34	-10	38.92	27.8	-58.38	ESFJ-A
1068	27.8	-21.12	-44.48	66.72	-55.6	ESTJ-A
1069	-63.94	17.8	16.68	63.94	0	INFJ-T
1070	55.6	-12.78	41.7	-13.9	-16.68	ESFP-A
1071	25.02	59.5	5.56	38.92	-30.58	ENFJ-A
1072	50.04	9.46	-8.34	19.46	-22.24	ENTJ-A
1073	-41.7	15.02	19.46	44.48	50.04	INFJ-T
1074	-58.38	70.62	47.26	88.96	19.46	INFJ-T
1075	-44.48	-18.34	36.14	30.58	13.9	ISFJ-T
1076	-88.96	6.68	-11.12	11.12	16.68	INTJ-T
1077	-72.28	31.7	13.9	50.04	50.04	INFJ-T
1078	13.9	-1.66	-8.34	25.02	25.02	ESTJ-T
1079	38.92	31.7	-2.78	-36.14	16.68	ENTP-T
1080	8.34	56.72	41.7	-61.16	-13.9	ENFP-A
1081	-16.68	56.72	-5.56	-2.78	30.58	INTP-T
1082	16.68	12.24	25.02	-8.34	-11.12	ENFP-A
1083	-8.34	-37.8	19.46	22.24	11.12	ISFJ-T
1084	30.58	-15.56	-16.68	47.26	-41.7	ESTJ-A
1085	2.78	-7.22	11.12	13.9	63.94	ESFJ-T
1086	72.28	-10	13.9	55.6	0	ESFJ-T
1087	0	-32.24	33.36	100	5.56	ISFJ-T
1088	0	15.02	-16.68	38.92	-44.48	INTJ-A
1089	-5.56	6.68	-30.58	38.92	-2.78	INTJ-A
1090	-5.56	53.94	5.56	61.16	50.04	INFJ-T
1091	25.02	67.84	0	11.12	8.34	ENFJ-T
1092	50.04	15.02	-19.46	-36.14	-72.28	ENTP-A
1093	27.8	9.46	-19.46	-8.34	8.34	ENTP-T
1094	0	17.8	38.92	86.18	-41.7	INFJ-A
1095	52.82	17.8	-11.12	30.58	11.12	ENTJ-T
1096	19.46	26.14	11.12	-19.46	30.58	ENFP-T
1097	-13.9	-7.22	33.36	52.82	27.8	ISFJ-T
1098	-25.02	42.82	41.7	-13.9	69.5	INFP-T
1099	-55.6	1.12	-22.24	19.46	-5.56	INTJ-A
1100	-61.16	1.12	47.26	50.04	63.94	INFJ-T
1101	13.9	-10	0	22.24	8.34	ESFJ-T
1102	-19.46	-10	16.68	27.8	19.46	ISFJ-T
1103	30.58	62.28	38.92	-8.34	-8.34	ENFP-A
1104	-33.36	9.46	38.92	-16.68	27.8	INFP-T
1105	-16.68	9.46	58.38	52.82	77.84	INFJ-T
1106	19.46	20.58	22.24	-58.38	41.7	ENFP-T
1107	-25.02	6.68	2.78	63.94	16.68	INFJ-T
1108	-22.24	-48.92	5.56	36.14	-5.56	ISFJ-A
1109	-8.34	1.12	13.9	-30.58	16.68	INFP-T
1110	8.34	-32.24	2.78	-8.34	5.56	ESFP-T
1111	-19.46	-32.24	11.12	75.06	80.62	ISFJ-T
1112	2.78	-32.24	-2.78	88.96	-22.24	ESTJ-A
1113	-16.68	42.82	27.8	-19.46	38.92	INFP-T
1114	-41.7	37.26	47.26	19.46	19.46	INFJ-T
1115	13.9	15.02	19.46	13.9	61.16	ENFJ-T
1116	13.9	23.36	36.14	-25.02	27.8	ENFP-T
1117	25.02	70.62	52.82	-58.38	72.28	ENFP-T
1118	-41.7	-82.28	30.58	-8.34	-41.7	ISFP-A
1119	36.14	-21.12	50.04	55.6	-5.56	ESFJ-A
1120	33.36	-23.9	38.92	22.24	77.84	ESFJ-T
1121	-22.24	6.68	-11.12	30.58	-16.68	INTJ-A
1122	-22.24	-10	5.56	30.58	41.7	ISFJ-T
1123	16.68	1.12	36.14	44.48	-33.36	ENFJ-A
1124	55.6	-35.02	0	11.12	-16.68	ESFJ-A
1125	41.7	-23.9	2.78	27.8	0	ESFJ-T
1126	25.02	-1.66	19.46	61.16	-16.68	ESFJ-A
1127	-55.6	-48.92	11.12	72.28	16.68	ISFJ-T
1128	61.16	15.02	22.24	5.56	11.12	ENFJ-T
1129	2.78	-1.66	16.68	83.4	19.46	ESFJ-T
1130	-19.46	1.12	11.12	-16.68	0	INFP-T
1131	47.26	26.14	13.9	30.58	38.92	ENFJ-T
1132	-41.7	-43.36	66.72	55.6	30.58	ISFJ-T
1133	-55.6	34.48	-36.14	-63.94	41.7	INTP-T
1134	-27.8	67.84	5.56	47.26	33.36	INFJ-T
1135	-36.14	20.58	58.38	-2.78	47.26	INFP-T
1136	-19.46	-1.66	50.04	38.92	55.6	ISFJ-T
1137	33.36	-76.72	8.34	-16.68	16.68	ESFP-T
1138	-36.14	-10	-2.78	-2.78	-55.6	ISTP-A
1139	55.6	9.46	25.02	-22.24	-8.34	ENFP-A
1140	-50.04	-37.8	61.16	61.16	58.38	ISFJ-T
1141	-55.6	-32.24	-2.78	16.68	-22.24	ISTJ-A
1142	22.24	-12.78	13.9	66.72	16.68	ESFJ-T
1143	-16.68	23.36	-8.34	-55.6	0	INTP-T
1144	-22.24	45.6	2.78	66.72	69.5	INFJ-T
1145	-16.68	37.26	38.92	-5.56	-5.56	INFP-A
1146	58.38	31.7	-2.78	13.9	41.7	ENTJ-T
1147	13.9	-79.5	11.12	33.36	-41.7	ESFJ-A
1148	-77.84	-4.44	5.56	13.9	41.7	ISFJ-T
1149	-22.24	-65.6	44.48	41.7	47.26	ISFJ-T
1150	30.58	1.12	8.34	47.26	16.68	ENFJ-T
1151	19.46	51.16	13.9	-47.26	-19.46	ENFP-A
1152	-30.58	56.72	13.9	-50.04	-44.48	INFP-A
1153	-55.6	12.24	5.56	30.58	47.26	INFJ-T
1154	52.82	-26.68	33.36	47.26	16.68	ESFJ-T
1155	-19.46	56.72	-22.24	-97.3	69.5	INTP-T
1156	-38.92	51.16	2.78	-50.04	36.14	INFP-T
1157	8.34	12.24	8.34	30.58	-30.58	ENFJ-A
1158	-25.02	3.9	-13.9	-19.46	-33.36	INTP-A
1159	-58.38	65.06	8.34	-11.12	94.52	INFP-T
1160	2.78	-18.34	-19.46	27.8	16.68	ESTJ-T
1161	36.14	37.26	27.8	11.12	36.14	ENFJ-T
1162	44.48	12.24	16.68	50.04	-58.38	ENFJ-A
1163	69.5	17.8	25.02	-30.58	-8.34	ENFP-A
1164	72.28	51.16	44.48	-88.96	-2.78	ENFP-A
1165	30.58	37.26	27.8	47.26	-36.14	ENFJ-A
1166	2.78	59.5	-5.56	5.56	-63.94	ENTJ-A
1167	41.7	20.58	-5.56	-36.14	58.38	ENTP-T
1168	61.16	6.68	5.56	-55.6	44.48	ENFP-T
1169	33.36	-65.6	-16.68	30.58	11.12	ESTJ-T
1170	-8.34	-7.22	-16.68	50.04	-13.9	ISTJ-A
1171	-33.36	42.82	41.7	27.8	47.26	INFJ-T
1172	-27.8	12.24	8.34	61.16	50.04	INFJ-T
1173	-52.82	-1.66	5.56	-63.94	-8.34	ISFP-A
1174	-16.68	9.46	25.02	-44.48	69.5	INFP-T
1175	22.24	-54.48	8.34	2.78	-16.68	ESFJ-A
1176	-13.9	20.58	0	22.24	-11.12	INFJ-A
1177	-27.8	-18.34	-16.68	66.72	-8.34	ISTJ-A
1178	-2.78	-29.46	13.9	80.62	33.36	ISFJ-T
1179	25.02	51.16	0	-41.7	55.6	ENFP-T
1180	19.46	51.16	33.36	22.24	55.6	ENFJ-T
1181	19.46	26.14	16.68	-38.92	44.48	ENFP-T
1182	-2.78	-12.78	41.7	11.12	2.78	ISFJ-T
1183	-63.94	-7.22	5.56	58.38	72.28	ISFJ-T
1184	-50.04	1.12	-19.46	55.6	13.9	INTJ-T
1185	69.5	-71.16	13.9	33.36	41.7	ESFJ-T
1186	66.72	17.8	63.94	-25.02	19.46	ENFP-T
1187	66.72	20.58	11.12	-100	-58.38	ENFP-A
1188	19.46	37.26	33.36	36.14	41.7	ENFJ-T
1189	0	-21.12	19.46	77.84	-8.34	ISFJ-A
1190	52.82	40.04	16.68	-30.58	41.7	ENFP-T
1191	19.46	15.02	38.92	2.78	38.92	ENFJ-T
1192	-97.3	-7.22	11.12	69.5	30.58	ISFJ-T
1193	55.6	-40.58	-25.02	97.3	-77.84	ESTJ-A
1194	16.68	9.46	-5.56	5.56	-25.02	ENTJ-A
1195	80.62	34.48	-2.78	-77.84	16.68	ENTP-T
1196	-27.8	59.5	-11.12	-13.9	-58.38	INTP-A
1197	30.58	9.46	-33.36	13.9	13.9	ENTJ-T
1198	0	-18.34	22.24	30.58	5.56	ISFJ-T
1199	47.26	23.36	16.68	-69.5	41.7	ENFP-T
1200	-27.8	-7.22	22.24	16.68	44.48	ISFJ-T
1201	52.82	-10	25.02	33.36	-11.12	ESFJ-A
1202	55.6	-32.24	8.34	25.02	0	ESFJ-T
1203	41.7	-4.44	36.14	8.34	-22.24	ESFJ-A
1204	27.8	6.68	-19.46	41.7	-19.46	ENTJ-A
1205	5.56	37.26	30.58	-27.8	25.02	ENFP-T
1206	-66.72	-46.14	13.9	0	30.58	ISFP-T
1207	-30.58	3.9	5.56	19.46	-25.02	INFJ-A
1208	-38.92	6.68	25.02	22.24	25.02	INFJ-T
1209	86.18	70.62	11.12	-27.8	55.6	ENFP-T
1210	36.14	51.16	-19.46	52.82	-13.9	ENTJ-A
1211	33.36	-15.56	-55.6	80.62	-88.96	ESTJ-A
1212	11.12	-10	-5.56	0	38.92	ESTP-T
1213	13.9	-32.24	-2.78	13.9	-5.56	ESTJ-A
1214	27.8	53.94	-33.36	8.34	-36.14	ENTJ-A
1215	36.14	12.24	-50.04	69.5	41.7	ENTJ-T
1216	22.24	-10	41.7	-2.78	58.38	ESFP-T
1217	30.58	9.46	22.24	-19.46	-8.34	ENFP-A
1218	77.84	62.28	36.14	-63.94	8.34	ENFP-T
1219	19.46	37.26	-8.34	25.02	-16.68	ENTJ-A
1220	16.68	56.72	-13.9	-5.56	8.34	ENTP-T
1221	25.02	37.26	2.78	25.02	-2.78	ENFJ-A
1222	-33.36	-15.56	22.24	27.8	38.92	ISFJ-T
1223	-27.8	-68.38	33.36	80.62	27.8	ISFJ-T
1224	19.46	-18.34	0	41.7	-2.78	ESFJ-A
1225	22.24	15.02	47.26	16.68	5.56	ENFJ-T
1226	19.46	34.48	-5.56	-55.6	5.56	ENTP-T
1227	16.68	15.02	33.36	25.02	11.12	ENFJ-T
1228	-50.04	-37.8	69.5	30.58	11.12	ISFJ-T
1229	19.46	6.68	50.04	0	5.56	ENFP-T
1230	86.18	20.58	22.24	-25.02	52.82	ENFP-T
1231	-19.46	-10	30.58	0	2.78	ISFP-T
1232	33.36	42.82	5.56	-22.24	-11.12	ENFP-A
1233	-44.48	-18.34	-8.34	-50.04	63.94	ISTP-T
1234	36.14	34.48	41.7	-44.48	22.24	ENFP-T
1235	33.36	45.6	0	-8.34	47.26	ENFP-T
1236	-36.14	3.9	16.68	-33.36	13.9	INFP-T
1237	-19.46	-12.78	36.14	47.26	22.24	ISFJ-T
1238	2.78	23.36	-2.78	-38.92	50.04	ENTP-T
1239	2.78	-18.34	-25.02	8.34	63.94	ESTJ-T
1240	13.9	70.62	16.68	-50.04	25.02	ENFP-T
1241	-2.78	-57.26	16.68	-25.02	41.7	ISFP-T
1242	63.94	-12.78	16.68	61.16	-36.14	ESFJ-A
1243	100	67.84	-61.16	-86.18	-22.24	ENTP-A
1244	94.52	53.94	-36.14	-83.4	-2.78	ENTP-A
1245	55.6	-7.22	-2.78	55.6	36.14	ESTJ-T
1246	-11.12	-82.28	-2.78	38.92	52.82	ISTJ-T
1247	-52.82	26.14	-11.12	47.26	-8.34	INTJ-A
1248	-2.78	-37.8	-11.12	0	72.28	ISTP-T
1249	-13.9	-15.56	-11.12	-33.36	-33.36	ISTP-A
1250	16.68	-35.02	11.12	25.02	5.56	ESFJ-T
1251	72.28	-26.68	-30.58	50.04	-22.24	ESTJ-A
1252	58.38	23.36	-27.8	61.16	-50.04	ENTJ-A
1253	41.7	3.9	44.48	58.38	0	ENFJ-T
1254	83.4	6.68	16.68	8.34	75.06	ENFJ-T
1255	-11.12	-29.46	-13.9	33.36	-41.7	ISTJ-A
1256	27.8	-1.66	-33.36	41.7	11.12	ESTJ-T
1257	-63.94	-46.14	36.14	50.04	77.84	ISFJ-T
1258	-11.12	-40.58	25.02	77.84	52.82	ISFJ-T
1259	19.46	-32.24	36.14	88.96	36.14	ESFJ-T
1260	-66.72	-18.34	30.58	52.82	33.36	ISFJ-T
1261	5.56	12.24	13.9	-55.6	-13.9	ENFP-A
1262	-63.94	17.8	-30.58	19.46	8.34	INTJ-T
1263	13.9	6.68	30.58	55.6	11.12	ENFJ-T
1264	33.36	9.46	-2.78	16.68	72.28	ENTJ-T
1265	-66.72	17.8	-19.46	13.9	-50.04	INTJ-A
1266	72.28	-57.26	0	63.94	-5.56	ESFJ-A
1267	-33.36	23.36	27.8	-25.02	5.56	INFP-T
1268	11.12	20.58	5.56	-13.9	-63.94	ENFP-A
1269	-41.7	37.26	36.14	-47.26	66.72	INFP-T
1270	41.7	34.48	25.02	-63.94	50.04	ENFP-T
1271	75.06	-23.9	-36.14	36.14	-38.92	ESTJ-A
1272	8.34	26.14	25.02	-2.78	-63.94	ENFP-A
1273	25.02	9.46	38.92	61.16	-72.28	ENFJ-A
1274	-5.56	-48.92	13.9	19.46	-13.9	ISFJ-A
1275	-19.46	23.36	16.68	0	-13.9	INFP-A
1276	13.9	67.84	-8.34	-33.36	-33.36	ENTP-A
1277	-38.92	-21.12	-25.02	-33.36	-66.72	ISTP-A
1278	-8.34	42.82	13.9	5.56	-19.46	INFJ-A
1279	-8.34	40.04	33.36	33.36	38.92	INFJ-T
1280	38.92	6.68	-16.68	30.58	-38.92	ENTJ-A
1281	66.72	26.14	0	66.72	-2.78	ENFJ-A
1282	-41.7	-40.58	-19.46	22.24	25.02	ISTJ-T
1283	41.7	-26.68	33.36	27.8	16.68	ESFJ-T
1284	-47.26	-26.68	36.14	97.3	44.48	ISFJ-T
1285	-19.46	-37.8	0	38.92	61.16	ISFJ-T
1286	-69.5	1.12	33.36	52.82	50.04	INFJ-T
1287	63.94	23.36	-27.8	-16.68	0	ENTP-T
1288	-61.16	12.24	2.78	-5.56	44.48	INFP-T
1289	25.02	15.02	11.12	66.72	47.26	ENFJ-T
1290	-66.72	17.8	38.92	-11.12	58.38	INFP-T
1291	30.58	-10	25.02	-8.34	0	ESFP-T
1292	52.82	-10	11.12	44.48	22.24	ESFJ-T
1293	52.82	-37.8	30.58	63.94	8.34	ESFJ-T
1294	33.36	-26.68	8.34	77.84	-8.34	ESFJ-A
1295	-47.26	-4.44	27.8	63.94	38.92	ISFJ-T
1296	44.48	-87.84	-19.46	72.28	-44.48	ESTJ-A
1297	50.04	-26.68	-13.9	38.92	19.46	ESTJ-T
1298	88.96	42.82	22.24	55.6	27.8	ENFJ-T
1299	0	17.8	47.26	25.02	0	INFJ-T
1300	-8.34	-18.34	-5.56	22.24	16.68	ISTJ-T
1301	55.6	28.92	33.36	-38.92	80.62	ENFP-T
1302	66.72	20.58	-61.16	30.58	-16.68	ENTJ-A
1303	-5.56	23.36	11.12	33.36	30.58	INFJ-T
1304	-30.58	-35.02	27.8	36.14	22.24	ISFJ-T
1305	-8.34	31.7	-16.68	-50.04	47.26	INTP-T
1306	-8.34	-26.68	11.12	33.36	16.68	ISFJ-T
1307	41.7	62.28	5.56	5.56	41.7	ENFJ-T
1308	5.56	-15.56	36.14	16.68	-66.72	ESFJ-A
1309	2.78	-76.72	25.02	30.58	5.56	ESFJ-T
1310	22.24	-35.02	5.56	36.14	-13.9	ESFJ-A
1311	30.58	26.14	0	38.92	63.94	ENFJ-T
1312	-2.78	-18.34	22.24	36.14	66.72	ISFJ-T
1313	-25.02	67.84	0	-11.12	75.06	INFP-T
1314	63.94	42.82	33.36	-52.82	36.14	ENFP-T
1315	41.7	-51.7	-13.9	41.7	-47.26	ESTJ-A
1316	-36.14	-7.22	-19.46	72.28	27.8	ISTJ-T
1317	38.92	31.7	13.9	27.8	0	ENFJ-T
1318	-38.92	23.36	47.26	5.56	75.06	INFJ-T
1319	38.92	-62.82	25.02	52.82	-11.12	ESFJ-A
1320	5.56	-12.78	-11.12	91.74	-19.46	ESTJ-A
1321	47.26	53.94	30.58	-33.36	55.6	ENFP-T
1322	2.78	-29.46	-25.02	19.46	69.5	ESTJ-T
1323	-52.82	-26.68	-11.12	30.58	55.6	ISTJ-T
1324	80.62	-21.12	-8.34	77.84	-47.26	ESTJ-A
1325	-58.38	-37.8	-2.78	80.62	41.7	ISTJ-T
1326	-33.36	-21.12	16.68	44.48	2.78	ISFJ-T
1327	-41.7	-4.44	-25.02	-50.04	11.12	ISTP-T
1328	-69.5	42.82	11.12	13.9	-11.12	INFJ-A
1329	30.58	34.48	22.24	33.36	-16.68	ENFJ-A
1330	-8.34	-10	0	13.9	19.46	ISFJ-T
1331	-13.9	-43.36	41.7	-5.56	22.24	ISFP-T
1332	-44.48	-100	-19.46	38.92	2.78	ISTJ-T
1333	25.02	-35.02	11.12	8.34	0	ESFJ-T
1334	61.16	-23.9	-38.92	66.72	-69.5	ESTJ-A
1335	13.9	37.26	22.24	2.78	44.48	ENFJ-T
1336	5.56	-23.9	-8.34	-2.78	-41.7	ESTP-A
1337	30.58	-32.24	16.68	38.92	11.12	ESFJ-T
1338	77.84	-4.44	-13.9	-27.8	2.78	ESTP-T
1339	-33.36	48.38	11.12	47.26	38.92	INFJ-T
1340	58.38	-1.66	55.6	52.82	-33.36	ESFJ-A
1341	-8.34	-32.24	-5.56	-11.12	-27.8	ISTP-A
1342	13.9	-10	27.8	27.8	69.5	ESFJ-T
1343	69.5	-51.7	-30.58	94.52	47.26	ESTJ-T
1344	13.9	-26.68	11.12	58.38	5.56	ESFJ-T
1345	66.72	-35.02	-5.56	72.28	-72.28	ESTJ-A
1346	-13.9	-1.66	36.14	50.04	13.9	ISFJ-T
1347	16.68	53.94	-11.12	-22.24	25.02	ENTP-T
1348	55.6	-12.78	8.34	-8.34	-27.8	ESFP-A
1349	-36.14	42.82	0	22.24	83.4	INFJ-T
1350	44.48	6.68	8.34	0	11.12	ENFP-T
1351	-38.92	23.36	27.8	-22.24	72.28	INFP-T
1352	69.5	-15.56	38.92	-19.46	-13.9	ESFP-A
1353	33.36	15.02	13.9	-25.02	-2.78	ENFP-A
1354	-47.26	-40.58	19.46	27.8	-41.7	ISFJ-A
1355	66.72	26.14	11.12	11.12	63.94	ENFJ-T
1356	30.58	12.24	8.34	27.8	33.36	ENFJ-T
1357	2.78	-40.58	2.78	80.62	2.78	ESFJ-T
1358	-38.92	37.26	27.8	63.94	-22.24	INFJ-A
1359	-13.9	9.46	-8.34	-19.46	-30.58	INTP-A
1360	-58.38	-1.66	2.78	58.38	16.68	ISFJ-T
1361	25.02	51.16	5.56	-38.92	66.72	ENFP-T
1362	-38.92	-46.14	-13.9	-22.24	19.46	ISTP-T
1363	-2.78	-57.26	27.8	44.48	-27.8	ISFJ-A
1364	-27.8	-18.34	8.34	22.24	55.6	ISFJ-T
1365	41.7	42.82	47.26	2.78	0	ENFJ-T
1366	-22.24	-12.78	-19.46	11.12	50.04	ISTJ-T
1367	55.6	-82.28	30.58	33.36	27.8	ESFJ-T
1368	77.84	53.94	47.26	16.68	30.58	ENFJ-T
1369	13.9	17.8	25.02	58.38	25.02	ENFJ-T
1370	5.56	9.46	30.58	33.36	-13.9	ENFJ-A
1371	11.12	45.6	44.48	13.9	27.8	ENFJ-T
1372	-27.8	28.92	-2.78	2.78	11.12	INTJ-T
1373	-41.7	15.02	8.34	41.7	22.24	INFJ-T
1374	-33.36	-23.9	-2.78	8.34	61.16	ISTJ-T
1375	-13.9	-35.02	22.24	58.38	80.62	ISFJ-T
1376	22.24	34.48	-13.9	-58.38	27.8	ENTP-T
1377	2.78	17.8	-13.9	38.92	27.8	ENTJ-T
1378	50.04	-4.44	0	22.24	-36.14	ESFJ-A
1379	30.58	6.68	-8.34	-27.8	36.14	ENTP-T
1380	-63.94	-1.66	27.8	36.14	55.6	ISFJ-T
1381	25.02	-32.24	-30.58	-33.36	-16.68	ESTP-A
1382	-16.68	53.94	-2.78	5.56	-50.04	INTJ-A
1383	11.12	42.82	41.7	-38.92	55.6	ENFP-T
1384	66.72	31.7	33.36	-8.34	-75.06	ENFP-A
1385	30.58	3.9	-2.78	8.34	-2.78	ENTJ-A
1386	-22.24	20.58	5.56	36.14	25.02	INFJ-T
1387	-38.92	28.92	5.56	11.12	2.78	INFJ-T
1388	44.48	-7.22	19.46	16.68	52.82	ESFJ-T
1389	11.12	1.12	-2.78	25.02	-36.14	ENTJ-A
1390	66.72	1.12	2.78	-50.04	2.78	ENFP-T
1391	41.7	-1.66	13.9	30.58	-41.7	ESFJ-A
1392	-55.6	-21.12	11.12	8.34	27.8	ISFJ-T
1393	-5.56	-7.22	11.12	52.82	-77.84	ISFJ-A
1394	50.04	65.06	-19.46	19.46	-100	ENTJ-A
1395	80.62	-32.24	-8.34	72.28	36.14	ESTJ-T
1396	-47.26	15.02	-38.92	33.36	-27.8	INTJ-A
1397	72.28	-10	-27.8	-25.02	-2.78	ESTP-A
1398	13.9	-37.8	5.56	63.94	50.04	ESFJ-T
1399	0	-37.8	33.36	41.7	-44.48	ISFJ-A
1400	0	-4.44	11.12	50.04	55.6	ISFJ-T
1401	77.84	-40.58	8.34	44.48	-2.78	ESFJ-A
1402	-16.68	12.24	86.18	5.56	30.58	INFJ-T
1403	-11.12	3.9	36.14	-19.46	69.5	INFP-T
1404	-5.56	-1.66	-19.46	-11.12	58.38	ISTP-T
1405	-19.46	-4.44	25.02	16.68	30.58	ISFJ-T
1406	-19.46	40.04	22.24	-75.06	33.36	INFP-T
1407	5.56	-7.22	19.46	25.02	69.5	ESFJ-T
1408	0	-1.66	22.24	-13.9	75.06	ISFP-T
1409	22.24	23.36	27.8	-11.12	-25.02	ENFP-A
1410	-80.62	-43.36	-16.68	16.68	-27.8	ISTJ-A
1411	58.38	20.58	27.8	16.68	47.26	ENFJ-T
1412	0	-7.22	19.46	69.5	-16.68	ISFJ-A
1413	-27.8	-4.44	-2.78	27.8	-16.68	ISTJ-A
1414	-11.12	-1.66	11.12	30.58	22.24	ISFJ-T
1415	-33.36	76.18	-11.12	-13.9	52.82	INTP-T
1416	66.72	65.06	-16.68	-30.58	-2.78	ENTP-A
1417	19.46	12.24	33.36	-16.68	66.72	ENFP-T
1418	-19.46	6.68	19.46	16.68	69.5	INFJ-T
1419	5.56	-40.58	-25.02	-13.9	8.34	ESTP-T
1420	-5.56	-18.34	44.48	25.02	30.58	ISFJ-T
1421	-55.6	-35.02	-22.24	38.92	5.56	ISTJ-T
1422	22.24	6.68	44.48	75.06	19.46	ENFJ-T
1423	-16.68	-51.7	-22.24	-2.78	-27.8	ISTP-A
1424	-19.46	-29.46	-2.78	66.72	-22.24	ISTJ-A
1425	-33.36	-37.8	13.9	25.02	-19.46	ISFJ-A
1426	-52.82	23.36	-5.56	50.04	47.26	INTJ-T
1427	16.68	62.28	19.46	30.58	0	ENFJ-T
1428	38.92	-10	2.78	5.56	16.68	ESFJ-T
1429	11.12	-7.22	5.56	25.02	36.14	ESFJ-T
1430	-80.62	6.68	-19.46	55.6	0	INTJ-T
1431	41.7	-15.56	13.9	19.46	30.58	ESFJ-T
1432	-47.26	34.48	2.78	-22.24	5.56	INFP-T
1433	25.02	56.72	8.34	-16.68	52.82	ENFP-T
1434	-16.68	45.6	36.14	-47.26	-38.92	INFP-A
1435	27.8	3.9	5.56	-8.34	11.12	ENFP-T
1436	-2.78	15.02	22.24	91.74	30.58	INFJ-T
1437	47.26	-4.44	38.92	-50.04	0	ESFP-T
1438	-75.06	31.7	-13.9	22.24	50.04	INTJ-T
1439	-47.26	45.6	25.02	-16.68	86.18	INFP-T
1440	-66.72	65.06	-19.46	-41.7	-38.92	INTP-A
1441	19.46	42.82	2.78	-16.68	-38.92	ENFP-A
1442	52.82	-18.34	-2.78	36.14	75.06	ESTJ-T
1443	-88.96	-15.56	0	30.58	8.34	ISFJ-T
1444	61.16	-21.12	16.68	8.34	-33.36	ESFJ-A
1445	69.5	51.16	83.4	44.48	11.12	ENFJ-T
1446	22.24	34.48	22.24	-38.92	52.82	ENFP-T
1447	77.84	-4.44	-2.78	27.8	-38.92	ESTJ-A
1448	13.9	-57.26	5.56	33.36	-16.68	ESFJ-A
1449	-30.58	-1.66	41.7	-41.7	13.9	ISFP-T
1450	16.68	-21.12	11.12	55.6	-8.34	ESFJ-A
1451	8.34	-15.56	16.68	22.24	33.36	ESFJ-T
1452	-5.56	-15.56	11.12	11.12	50.04	ISFJ-T
1453	-44.48	1.12	27.8	36.14	8.34	INFJ-T
1454	-63.94	-37.8	2.78	0	2.78	ISFP-T
1455	-50.04	28.92	-16.68	44.48	-27.8	INTJ-A
1456	-16.68	9.46	44.48	-19.46	5.56	INFP-T
1457	-33.36	6.68	19.46	-16.68	72.28	INFP-T
1458	-11.12	1.12	52.82	-19.46	52.82	INFP-T
1459	-61.16	-15.56	47.26	5.56	27.8	ISFJ-T
1460	41.7	-23.9	-2.78	2.78	-41.7	ESTJ-A
1461	27.8	-37.8	-13.9	72.28	0	ESTJ-T
1462	-8.34	62.28	22.24	-2.78	77.84	INFP-T
1463	-22.24	-51.7	-19.46	33.36	-5.56	ISTJ-A
1464	63.94	-48.92	-36.14	88.96	41.7	ESTJ-T
1465	13.9	12.24	-8.34	8.34	38.92	ENTJ-T
1466	61.16	-40.58	-5.56	91.74	-47.26	ESTJ-A
1467	55.6	51.16	41.7	-13.9	-16.68	ENFP-A
1468	-36.14	15.02	19.46	-38.92	55.6	INFP-T
1469	13.9	-10	41.7	2.78	36.14	ESFJ-T
1470	50.04	28.92	19.46	44.48	-8.34	ENFJ-A
1471	72.28	-7.22	27.8	61.16	-41.7	ESFJ-A
1472	13.9	1.12	25.02	80.62	69.5	ENFJ-T
1473	36.14	9.46	11.12	-47.26	-16.68	ENFP-A
1474	8.34	-48.92	22.24	88.96	38.92	ESFJ-T
1475	30.58	-68.38	13.9	-16.68	11.12	ESFP-T
1476	47.26	1.12	-33.36	19.46	-11.12	ENTJ-A
1477	-8.34	-18.34	36.14	30.58	-19.46	ISFJ-A
1478	61.16	42.82	-19.46	47.26	80.62	ENTJ-T
1479	-2.78	65.06	36.14	41.7	41.7	INFJ-T
1480	66.72	42.82	19.46	52.82	11.12	ENFJ-T
1481	-50.04	1.12	11.12	75.06	38.92	INFJ-T
1482	-44.48	26.14	33.36	55.6	38.92	INFJ-T
1483	-5.56	34.48	22.24	-36.14	58.38	INFP-T
1484	0	26.14	8.34	2.78	44.48	INFJ-T
1485	2.78	42.82	38.92	-2.78	13.9	ENFP-T
1486	-44.48	37.26	36.14	-30.58	52.82	INFP-T
1487	44.48	48.38	-44.48	-63.94	-36.14	ENTP-A
1488	-33.36	28.92	-36.14	22.24	-44.48	INTJ-A
1489	2.78	59.5	-2.78	-30.58	-22.24	ENTP-A
1490	75.06	15.02	44.48	38.92	44.48	ENFJ-T
1491	55.6	-46.14	-50.04	61.16	-77.84	ESTJ-A
1492	-77.84	6.68	33.36	13.9	66.72	INFJ-T
1493	-80.62	-4.44	16.68	75.06	22.24	ISFJ-T
1494	80.62	45.6	-8.34	19.46	-19.46	ENTJ-A
1495	36.14	-18.34	11.12	16.68	11.12	ESFJ-T
1496	8.34	-7.22	-19.46	63.94	-19.46	ESTJ-A
1497	50.04	-7.22	30.58	-11.12	33.36	ESFP-T
1498	16.68	6.68	11.12	-2.78	13.9	ENFP-T
1499	-22.24	-18.34	-2.78	72.28	-8.34	ISTJ-A
1500	8.34	-1.66	16.68	11.12	33.36	ESFJ-T
1501	-27.8	-1.66	8.34	-16.68	50.04	ISFP-T
1502	83.4	34.48	33.36	-52.82	-80.62	ENFP-A
1503	47.26	-10	8.34	61.16	-47.26	ESFJ-A
1504	27.8	-26.68	33.36	50.04	-27.8	ESFJ-A
1505	13.9	34.48	-36.14	-25.02	-11.12	ENTP-A
1506	25.02	-10	19.46	22.24	-33.36	ESFJ-A
1507	50.04	6.68	47.26	-63.94	-22.24	ENFP-A
1508	13.9	-12.78	22.24	36.14	77.84	ESFJ-T
1509	80.62	12.24	44.48	2.78	19.46	ENFJ-T
1510	-36.14	28.92	16.68	22.24	50.04	INFJ-T
1511	-80.62	-10	38.92	30.58	-33.36	ISFJ-A
1512	25.02	-35.02	5.56	30.58	5.56	ESFJ-T
1513	52.82	-10	5.56	30.58	16.68	ESFJ-T
1514	-69.5	37.26	16.68	-16.68	25.02	INFP-T
1515	83.4	40.04	-19.46	-25.02	16.68	ENTP-T
1516	38.92	-35.02	36.14	27.8	2.78	ESFJ-T
1517	-8.34	1.12	50.04	52.82	-27.8	INFJ-A
1518	55.6	26.14	36.14	38.92	-69.5	ENFJ-A
1519	-22.24	3.9	-8.34	-22.24	-36.14	INTP-A
1520	-63.94	-1.66	36.14	33.36	58.38	ISFJ-T
1521	8.34	-15.56	27.8	-16.68	-22.24	ESFP-A
1522	50.04	-32.24	38.92	75.06	58.38	ESFJ-T
1523	33.36	-46.14	8.34	27.8	-19.46	ESFJ-A
1524	72.28	-10	30.58	69.5	13.9	ESFJ-T
1525	36.14	23.36	13.9	-44.48	-19.46	ENFP-A
1526	27.8	59.5	0	47.26	-36.14	ENFJ-A
1527	69.5	6.68	-8.34	-41.7	75.06	ENTP-T
1528	-33.36	-48.92	8.34	44.48	30.58	ISFJ-T
1529	-11.12	42.82	16.68	-2.78	33.36	INFP-T
1530	-5.56	-18.34	19.46	38.92	25.02	ISFJ-T
1531	2.78	3.9	41.7	72.28	-44.48	ENFJ-A
1532	30.58	-60.04	-13.9	75.06	-55.6	ESTJ-A
1533	80.62	-26.68	-30.58	-5.56	-69.5	ESTP-A
1534	-36.14	6.68	41.7	55.6	47.26	INFJ-T
1535	0	-7.22	22.24	-13.9	25.02	ISFP-T
1536	0	-7.22	36.14	-41.7	0	ISFP-T
1537	-11.12	-1.66	25.02	47.26	11.12	ISFJ-T
1538	-63.94	56.72	33.36	-11.12	91.74	INFP-T
1539	22.24	23.36	11.12	-27.8	5.56	ENFP-T
1540	8.34	15.02	16.68	50.04	-25.02	ENFJ-A
1541	63.94	15.02	-5.56	52.82	8.34	ENTJ-T
1542	-50.04	23.36	63.94	8.34	55.6	INFJ-T
1543	33.36	-12.78	33.36	13.9	-13.9	ESFJ-A
1544	-30.58	-1.66	-5.56	75.06	22.24	ISTJ-T
1545	-58.38	-12.78	30.58	-44.48	16.68	ISFP-T
1546	27.8	-29.46	38.92	5.56	0	ESFJ-T
1547	36.14	-23.9	8.34	52.82	58.38	ESFJ-T
1548	-16.68	-46.14	-11.12	-16.68	-2.78	ISTP-A
1549	38.92	23.36	38.92	-91.74	8.34	ENFP-T
1550	-80.62	-4.44	27.8	100	77.84	ISFJ-T
1551	50.04	-7.22	36.14	-13.9	25.02	ESFP-T
1552	30.58	-21.12	-2.78	-2.78	36.14	ESTP-T
1553	2.78	17.8	27.8	-8.34	38.92	ENFP-T
1554	-44.48	15.02	-27.8	-2.78	-30.58	INTP-A
1555	55.6	26.14	25.02	16.68	-47.26	ENFJ-A
1556	-58.38	59.5	0	-41.7	41.7	INFP-T
1557	-8.34	17.8	25.02	63.94	8.34	INFJ-T
1558	-33.36	28.92	2.78	13.9	63.94	INFJ-T
1559	36.14	-51.7	25.02	61.16	44.48	ESFJ-T
1560	-94.52	-51.7	-33.36	-50.04	36.14	ISTP-T
1561	-86.18	56.72	-47.26	44.48	47.26	INTJ-T
1562	50.04	-37.8	-13.9	55.6	13.9	ESTJ-T
1563	11.12	37.26	22.24	-2.78	61.16	ENFP-T
1564	38.92	-23.9	-8.34	38.92	-22.24	ESTJ-A
1565	-11.12	-26.68	13.9	30.58	2.78	ISFJ-T
1566	-25.02	17.8	41.7	69.5	5.56	INFJ-T
1567	13.9	1.12	0	25.02	-25.02	ENFJ-A
1568	19.46	37.26	22.24	22.24	11.12	ENFJ-T
1569	-44.48	31.7	-11.12	-22.24	27.8	INTP-T
1570	13.9	6.68	-16.68	8.34	13.9	ENTJ-T
1571	5.56	-60.04	13.9	36.14	-58.38	ESFJ-A
1572	-75.06	-4.44	41.7	77.84	41.7	ISFJ-T
1573	-36.14	17.8	22.24	-52.82	-16.68	INFP-A
1574	-19.46	53.94	44.48	-16.68	2.78	INFP-T
1575	-8.34	6.68	33.36	22.24	-27.8	INFJ-A
1576	44.48	23.36	63.94	-33.36	-50.04	ENFP-A
1577	38.92	17.8	22.24	-2.78	27.8	ENFP-T
1578	55.6	1.12	-11.12	11.12	25.02	ENTJ-T
1579	16.68	-12.78	-11.12	27.8	-8.34	ESTJ-A
1580	41.7	3.9	38.92	52.82	63.94	ENFJ-T
1581	66.72	-23.9	52.82	44.48	19.46	ESFJ-T
1582	5.56	-18.34	0	44.48	47.26	ESFJ-T
1583	30.58	3.9	-5.56	-33.36	-2.78	ENTP-A
1584	2.78	3.9	16.68	25.02	0	ENFJ-T
1585	22.24	12.24	30.58	11.12	-16.68	ENFJ-A
1586	-33.36	26.14	5.56	-41.7	-13.9	INFP-A
1587	41.7	12.24	-2.78	-8.34	-22.24	ENTP-A
1588	69.5	28.92	11.12	-8.34	-47.26	ENFP-A
1589	8.34	-7.22	11.12	36.14	-25.02	ESFJ-A
1590	-2.78	-54.48	2.78	61.16	-41.7	ISFJ-A
1591	-58.38	-37.8	25.02	69.5	2.78	ISFJ-T
1592	58.38	-32.24	-2.78	19.46	-2.78	ESTJ-A
1593	80.62	-29.46	22.24	30.58	-61.16	ESFJ-A
1594	-22.24	3.9	0	50.04	-2.78	INFJ-A
1595	41.7	37.26	8.34	-44.48	11.12	ENFP-T
1596	19.46	-1.66	22.24	-11.12	-61.16	ESFP-A
1597	-25.02	-7.22	41.7	55.6	-30.58	ISFJ-A
1598	-2.78	-48.92	-5.56	-11.12	41.7	ISTP-T
1599	-52.82	-35.02	27.8	-2.78	80.62	ISFP-T
1600	-80.62	-18.34	2.78	-8.34	-47.26	ISFP-A
1601	27.8	-48.92	30.58	47.26	-16.68	ESFJ-A
1602	-55.6	-1.66	-19.46	-80.62	30.58	ISTP-T
1603	0	-48.92	22.24	44.48	-38.92	ISFJ-A
1604	38.92	-29.46	16.68	38.92	-11.12	ESFJ-A
1605	2.78	15.02	30.58	8.34	36.14	ENFJ-T
1606	97.3	-29.46	13.9	-25.02	61.16	ESFP-T
1607	19.46	-43.36	22.24	-27.8	55.6	ESFP-T
1608	30.58	-4.44	-25.02	38.92	88.96	ESTJ-T
1609	-38.92	31.7	19.46	-11.12	63.94	INFP-T
1610	11.12	34.48	-2.78	-22.24	-8.34	ENTP-A
1611	55.6	-4.44	-27.8	8.34	36.14	ESTJ-T
1612	75.06	-23.9	-27.8	55.6	-8.34	ESTJ-A
1613	25.02	9.46	8.34	22.24	-13.9	ENFJ-A
1614	-58.38	81.74	0	38.92	41.7	INFJ-T
1615	41.7	59.5	-52.82	36.14	25.02	ENTJ-T
1616	19.46	70.62	-33.36	-19.46	-27.8	ENTP-A
1617	-19.46	17.8	-5.56	-44.48	44.48	INTP-T
1618	-75.06	-4.44	-5.56	66.72	44.48	ISTJ-T
1619	91.74	26.14	27.8	-55.6	11.12	ENFP-T
1620	-94.52	45.6	25.02	36.14	91.74	INFJ-T
1621	-13.9	-79.5	-2.78	91.74	69.5	ISTJ-T
1622	-16.68	-15.56	-41.7	-11.12	-63.94	ISTP-A
1623	16.68	-4.44	30.58	16.68	19.46	ESFJ-T
1624	2.78	-15.56	30.58	-38.92	30.58	ESFP-T
1625	22.24	53.94	33.36	-19.46	61.16	ENFP-T
1626	0	-46.14	13.9	69.5	-5.56	ISFJ-A
1627	-2.78	1.12	8.34	-27.8	2.78	INFP-T
1628	-16.68	20.58	11.12	5.56	19.46	INFJ-T
1629	11.12	-21.12	11.12	27.8	30.58	ESFJ-T
1630	-36.14	9.46	13.9	33.36	-36.14	INFJ-A
1631	47.26	-46.14	2.78	50.04	-33.36	ESFJ-A
1632	19.46	34.48	11.12	-91.74	52.82	ENFP-T
1633	30.58	9.46	13.9	63.94	8.34	ENFJ-T
1634	44.48	-26.68	13.9	30.58	50.04	ESFJ-T
1635	-22.24	-35.02	44.48	-38.92	-38.92	ISFP-A
1636	41.7	73.4	44.48	0	66.72	ENFP-T
1637	-5.56	-7.22	33.36	44.48	22.24	ISFJ-T
1638	-61.16	9.46	2.78	8.34	-8.34	INFJ-A
1639	36.14	53.94	36.14	-8.34	30.58	ENFP-T
1640	50.04	-79.5	-33.36	33.36	13.9	ESTJ-T
1641	-8.34	-37.8	19.46	-13.9	5.56	ISFP-T
1642	58.38	-35.02	19.46	-19.46	36.14	ESFP-T
1643	69.5	-35.02	-30.58	-47.26	-77.84	ESTP-A
1644	-11.12	-46.14	-5.56	27.8	-11.12	ISTJ-A
1645	5.56	73.4	66.72	-91.74	0	ENFP-T
1646	13.9	28.92	44.48	27.8	25.02	ENFJ-T
1647	-69.5	3.9	61.16	19.46	69.5	INFJ-T
1648	19.46	12.24	-13.9	-5.56	-44.48	ENTP-A
1649	33.36	-1.66	41.7	13.9	-36.14	ESFJ-A
1650	30.58	40.04	52.82	50.04	41.7	ENFJ-T
1651	-44.48	9.46	-13.9	-50.04	11.12	INTP-T
1652	30.58	37.26	16.68	50.04	19.46	ENFJ-T
1653	36.14	6.68	-8.34	38.92	-36.14	ENTJ-A
1654	44.48	40.04	-33.36	25.02	-19.46	ENTJ-A
1655	22.24	1.12	2.78	63.94	0	ENFJ-T
1656	-61.16	23.36	-55.6	47.26	-2.78	INTJ-A
1657	47.26	-21.12	8.34	83.4	-52.82	ESFJ-A
1658	52.82	-73.94	11.12	47.26	5.56	ESFJ-T
1659	52.82	20.58	13.9	25.02	-22.24	ENFJ-A
1660	63.94	67.84	2.78	61.16	-41.7	ENFJ-A
1661	5.56	-1.66	-8.34	16.68	22.24	ESTJ-T
1662	-16.68	-35.02	16.68	66.72	0	ISFJ-T
1663	-50.04	37.26	5.56	19.46	22.24	INFJ-T
1664	50.04	-43.36	58.38	25.02	61.16	ESFJ-T
1665	-11.12	-29.46	-16.68	22.24	19.46	ISTJ-T
1666	41.7	1.12	13.9	25.02	41.7	ENFJ-T
1667	44.48	6.68	-50.04	16.68	8.34	ENTJ-T
1668	47.26	-21.12	30.58	36.14	-5.56	ESFJ-A
1669	-13.9	67.84	41.7	-22.24	19.46	INFP-T
1670	38.92	84.52	44.48	-2.78	8.34	ENFP-T
1671	22.24	56.72	16.68	-38.92	16.68	ENFP-T
1672	50.04	-26.68	52.82	5.56	-27.8	ESFJ-A
1673	41.7	-37.8	44.48	36.14	-30.58	ESFJ-A
1674	25.02	51.16	41.7	47.26	47.26	ENFJ-T
1675	41.7	31.7	2.78	-47.26	-33.36	ENFP-A
1676	75.06	6.68	-33.36	11.12	-41.7	ENTJ-A
1677	16.68	-4.44	25.02	-38.92	27.8	ESFP-T
1678	-38.92	-12.78	-11.12	55.6	66.72	ISTJ-T
1679	-77.84	-18.34	41.7	44.48	86.18	ISFJ-T
1680	-22.24	-43.36	38.92	72.28	16.68	ISFJ-T
1681	-36.14	20.58	-25.02	47.26	-41.7	INTJ-A
1682	52.82	15.02	16.68	-2.78	-33.36	ENFP-A
1683	38.92	-35.02	-8.34	-30.58	-19.46	ESTP-A
1684	-27.8	3.9	-16.68	38.92	30.58	INTJ-T
1685	-19.46	15.02	22.24	44.48	-2.78	INFJ-A
1686	2.78	3.9	-5.56	72.28	-19.46	ENTJ-A
1687	41.7	-76.72	36.14	69.5	30.58	ESFJ-T
1688	-58.38	9.46	55.6	11.12	11.12	INFJ-T
1689	36.14	-46.14	16.68	72.28	41.7	ESFJ-T
1690	38.92	17.8	-11.12	-13.9	-30.58	ENTP-A
1691	75.06	34.48	-16.68	-13.9	-72.28	ENTP-A
1692	-33.36	-18.34	44.48	36.14	36.14	ISFJ-T
1693	-36.14	-7.22	0	-5.56	13.9	ISFP-T
1694	52.82	23.36	16.68	-33.36	41.7	ENFP-T
1695	-41.7	-1.66	-16.68	2.78	33.36	ISTJ-T
1696	-16.68	17.8	-16.68	-13.9	47.26	INTP-T
1697	27.8	37.26	-44.48	-47.26	-22.24	ENTP-A
1698	22.24	-10	0	66.72	-16.68	ESFJ-A
1699	-27.8	65.06	33.36	-27.8	-5.56	INFP-A
1700	2.78	3.9	27.8	22.24	38.92	ENFJ-T
1701	33.36	-4.44	38.92	52.82	2.78	ESFJ-T
1702	88.96	45.6	19.46	-5.56	-55.6	ENFP-A
1703	-33.36	-40.58	30.58	33.36	33.36	ISFJ-T
1704	-41.7	-48.92	11.12	41.7	80.62	ISFJ-T
1705	38.92	-43.36	-22.24	66.72	8.34	ESTJ-T
1706	13.9	23.36	2.78	25.02	16.68	ENFJ-T
1707	-16.68	-29.46	-25.02	-19.46	2.78	ISTP-T
1708	36.14	-23.9	27.8	33.36	16.68	ESFJ-T
1709	-47.26	17.8	36.14	63.94	13.9	INFJ-T
1710	8.34	-12.78	5.56	19.46	33.36	ESFJ-T
1711	44.48	1.12	-5.56	38.92	-66.72	ENTJ-A
1712	-33.36	-32.24	-33.36	58.38	-61.16	ISTJ-A
1713	-11.12	20.58	-2.78	16.68	77.84	INTJ-T
1714	-19.46	3.9	-8.34	33.36	-5.56	INTJ-A
1715	-22.24	31.7	-5.56	30.58	72.28	INTJ-T
1716	-44.48	9.46	33.36	41.7	22.24	INFJ-T
1717	11.12	-51.7	41.7	75.06	47.26	ESFJ-T
1718	-8.34	31.7	-5.56	-50.04	27.8	INTP-T
1719	-66.72	28.92	30.58	27.8	19.46	INFJ-T
1720	-72.28	-15.56	-11.12	2.78	-19.46	ISTJ-A
1721	47.26	-4.44	16.68	38.92	27.8	ESFJ-T
1722	-80.62	37.26	8.34	-36.14	-2.78	INFP-A
1723	97.3	56.72	13.9	61.16	-86.18	ENFJ-A
1724	72.28	15.02	-11.12	-50.04	0	ENTP-T
1725	50.04	-51.7	8.34	-44.48	-11.12	ESFP-A
1726	11.12	-10	13.9	2.78	11.12	ESFJ-T
1727	66.72	15.02	0	-13.9	-2.78	ENFP-A
1728	-30.58	-18.34	16.68	61.16	-19.46	ISFJ-A
1729	86.18	34.48	30.58	61.16	25.02	ENFJ-T
1730	-2.78	17.8	16.68	16.68	-2.78	INFJ-A
1731	-13.9	6.68	33.36	36.14	-55.6	INFJ-A
1732	-33.36	-29.46	16.68	66.72	27.8	ISFJ-T
1733	8.34	-43.36	11.12	50.04	-58.38	ESFJ-A
1734	-50.04	-10	5.56	-5.56	30.58	ISFP-T
1735	8.34	-32.24	36.14	38.92	47.26	ESFJ-T
1736	-22.24	6.68	-22.24	13.9	-13.9	INTJ-A
1737	-52.82	-46.14	30.58	22.24	44.48	ISFJ-T
1738	-69.5	31.7	19.46	36.14	33.36	INFJ-T
1739	36.14	-37.8	16.68	50.04	-30.58	ESFJ-A
1740	-36.14	42.82	19.46	8.34	-11.12	INFJ-A
1741	-27.8	6.68	22.24	-19.46	55.6	INFP-T
1742	47.26	20.58	-2.78	-19.46	55.6	ENTP-T
1743	33.36	51.16	5.56	-66.72	13.9	ENFP-T
1744	77.84	53.94	-5.56	0	-38.92	ENTP-A
1745	13.9	-40.58	11.12	80.62	11.12	ESFJ-T
1746	16.68	-1.66	22.24	50.04	30.58	ESFJ-T
1747	36.14	37.26	44.48	-58.38	0	ENFP-T
1748	41.7	12.24	22.24	-38.92	-33.36	ENFP-A
1749	8.34	40.04	-2.78	11.12	11.12	ENTJ-T
1750	30.58	-10	2.78	41.7	11.12	ESFJ-T
1751	11.12	28.92	58.38	13.9	52.82	ENFJ-T
1752	55.6	-35.02	-5.56	55.6	-8.34	ESTJ-A
1753	2.78	-12.78	11.12	16.68	-11.12	ESFJ-A
1754	47.26	-21.12	-19.46	19.46	-2.78	ESTJ-A
1755	63.94	-35.02	-8.34	-11.12	13.9	ESTP-T
1756	-61.16	12.24	36.14	47.26	88.96	INFJ-T
1757	-11.12	-21.12	13.9	50.04	11.12	ISFJ-T
1758	-22.24	-26.68	-13.9	83.4	-8.34	ISTJ-A
1759	-77.84	70.62	8.34	-2.78	83.4	INFP-T
1760	72.28	40.04	2.78	25.02	-55.6	ENFJ-A
1761	-83.4	26.14	8.34	-13.9	55.6	INFP-T
1762	13.9	-10	-25.02	33.36	-11.12	ESTJ-A
1763	-27.8	51.16	38.92	-13.9	-22.24	INFP-A
1764	19.46	31.7	33.36	-8.34	-11.12	ENFP-A
1765	-2.78	1.12	8.34	47.26	-77.84	INFJ-A
1766	-27.8	-51.7	22.24	75.06	63.94	ISFJ-T
1767	13.9	-40.58	27.8	25.02	-22.24	ESFJ-A
1768	38.92	17.8	5.56	63.94	-2.78	ENFJ-A
1769	-13.9	48.38	-11.12	0	-55.6	INTP-A
1770	-50.04	56.72	36.14	-16.68	63.94	INFP-T
1771	30.58	9.46	-13.9	-2.78	13.9	ENTP-T
1772	50.04	-43.36	-25.02	30.58	-19.46	ESTJ-A
1773	44.48	26.14	-2.78	0	72.28	ENTP-T
1774	50.04	-48.92	-38.92	80.62	19.46	ESTJ-T
1775	-75.06	-1.66	50.04	8.34	30.58	ISFJ-T
1776	2.78	3.9	-27.8	-30.58	8.34	ENTP-T
1777	5.56	45.6	27.8	-50.04	41.7	ENFP-T
1778	16.68	-23.9	8.34	52.82	13.9	ESFJ-T
1779	-41.7	45.6	25.02	75.06	-30.58	INFJ-A
1780	-47.26	-37.8	11.12	77.84	25.02	ISFJ-T
1781	-44.48	-4.44	13.9	-36.14	19.46	ISFP-T
1782	8.34	-54.48	38.92	61.16	-2.78	ESFJ-A
1783	88.96	9.46	30.58	-52.82	-33.36	ENFP-A
1784	30.58	45.6	2.78	22.24	38.92	ENFJ-T
1785	-58.38	-15.56	0	8.34	5.56	ISFJ-T
1786	-36.14	-46.14	22.24	47.26	13.9	ISFJ-T
1787	-41.7	17.8	-13.9	0	-72.28	INTP-A
1788	-80.62	15.02	19.46	38.92	30.58	INFJ-T
1789	-77.84	-43.36	-5.56	8.34	36.14	ISTJ-T
1790	27.8	15.02	-8.34	22.24	2.78	ENTJ-T
1791	58.38	28.92	0	-5.56	-22.24	ENFP-A
1792	-8.34	-7.22	0	41.7	-2.78	ISFJ-A
1793	-11.12	31.7	11.12	-8.34	-36.14	INFP-A
1794	0	-68.38	2.78	77.84	44.48	ISFJ-T
1795	75.06	17.8	33.36	25.02	25.02	ENFJ-T
1796	-83.4	-4.44	50.04	-41.7	83.4	ISFP-T
1797	36.14	6.68	5.56	52.82	-19.46	ENFJ-A
1798	63.94	51.16	11.12	-66.72	8.34	ENFP-T
1799	47.26	45.6	0	-5.56	55.6	ENFP-T
1800	-11.12	-40.58	2.78	33.36	44.48	ISFJ-T
1801	11.12	-18.34	-5.56	36.14	75.06	ESTJ-T
1802	63.94	23.36	-22.24	-44.48	8.34	ENTP-T
1803	-22.24	17.8	5.56	22.24	8.34	INFJ-T
1804	22.24	34.48	0	16.68	-36.14	ENFJ-A
1805	66.72	56.72	52.82	52.82	80.62	ENFJ-T
1806	50.04	-10	-19.46	72.28	44.48	ESTJ-T
1807	-27.8	-60.04	13.9	36.14	55.6	ISFJ-T
1808	-8.34	23.36	-5.56	-8.34	36.14	INTP-T
1809	-63.94	23.36	5.56	11.12	11.12	INFJ-T
1810	22.24	-40.58	2.78	44.48	-19.46	ESFJ-A
1811	52.82	59.5	22.24	-86.18	13.9	ENFP-T
1812	-55.6	15.02	5.56	11.12	19.46	INFJ-T
1813	72.28	-18.34	-11.12	-8.34	-47.26	ESTP-A
1814	-27.8	65.06	-61.16	-47.26	-22.24	INTP-A
1815	-8.34	31.7	13.9	-63.94	-36.14	INFP-A
1816	-11.12	31.7	8.34	41.7	-36.14	INFJ-A
1817	41.7	-7.22	30.58	16.68	-11.12	ESFJ-A
1818	-41.7	20.58	-25.02	-52.82	33.36	INTP-T
1819	16.68	-54.48	30.58	8.34	30.58	ESFJ-T
1820	-16.68	48.38	-25.02	38.92	-44.48	INTJ-A
1821	44.48	15.02	11.12	25.02	11.12	ENFJ-T
1822	44.48	-18.34	-5.56	52.82	8.34	ESTJ-T
1823	88.96	6.68	-2.78	58.38	-22.24	ENTJ-A
1824	16.68	15.02	11.12	19.46	-52.82	ENFJ-A
1825	-66.72	76.18	19.46	-47.26	55.6	INFP-T
1826	-30.58	-4.44	22.24	30.58	41.7	ISFJ-T
1827	-100	-35.02	41.7	16.68	72.28	ISFJ-T
1828	52.82	-46.14	38.92	77.84	-58.38	ESFJ-A
1829	-19.46	-23.9	19.46	8.34	2.78	ISFJ-T
1830	44.48	26.14	30.58	30.58	-13.9	ENFJ-A
1831	16.68	-23.9	50.04	50.04	-38.92	ESFJ-A
1832	83.4	56.72	44.48	13.9	5.56	ENFJ-T
1833	36.14	-4.44	22.24	-22.24	5.56	ESFP-T
1834	2.78	-32.24	-2.78	47.26	2.78	ESTJ-T
1835	-19.46	51.16	-11.12	22.24	69.5	INTJ-T
1836	-27.8	28.92	5.56	52.82	52.82	INFJ-T
1837	91.74	-7.22	13.9	55.6	16.68	ESFJ-T
1838	0	-29.46	22.24	30.58	41.7	ISFJ-T
1839	-38.92	-23.9	8.34	52.82	-22.24	ISFJ-A
1840	8.34	-26.68	-19.46	66.72	-36.14	ESTJ-A
1841	5.56	-4.44	11.12	22.24	47.26	ESFJ-T
1842	-47.26	56.72	27.8	77.84	58.38	INFJ-T
1843	-19.46	9.46	0	5.56	25.02	INFJ-T
1844	-27.8	-7.22	0	38.92	11.12	ISFJ-T
1845	13.9	-12.78	33.36	-8.34	-5.56	ESFP-A
1846	-2.78	20.58	8.34	0	-38.92	INFP-A
1847	-47.26	-40.58	-25.02	30.58	38.92	ISTJ-T
1848	58.38	20.58	-16.68	27.8	-19.46	ENTJ-A
1849	8.34	26.14	-8.34	-5.56	69.5	ENTP-T
1850	69.5	-40.58	-27.8	0	11.12	ESTP-T
1851	-52.82	-15.56	13.9	61.16	88.96	ISFJ-T
1852	-8.34	-26.68	16.68	47.26	13.9	ISFJ-T
1853	19.46	28.92	19.46	27.8	-41.7	ENFJ-A
1854	-72.28	3.9	5.56	-11.12	47.26	INFP-T
1855	-8.34	34.48	13.9	-66.72	16.68	INFP-T
1856	27.8	-40.58	16.68	50.04	-38.92	ESFJ-A
1857	69.5	12.24	41.7	22.24	-38.92	ENFJ-A
1858	-50.04	-15.56	38.92	63.94	47.26	ISFJ-T
1859	22.24	-15.56	-16.68	-2.78	-13.9	ESTP-A
1860	2.78	-23.9	2.78	-8.34	19.46	ESFP-T
1861	-2.78	23.36	-33.36	47.26	8.34	INTJ-T
1862	44.48	34.48	27.8	-38.92	27.8	ENFP-T
1863	-13.9	6.68	-25.02	-13.9	33.36	INTP-T
1864	-44.48	48.38	30.58	33.36	8.34	INFJ-T
1865	30.58	-32.24	25.02	55.6	30.58	ESFJ-T
1866	27.8	45.6	-27.8	33.36	-11.12	ENTJ-A
1867	-13.9	-10	2.78	30.58	2.78	ISFJ-T
1868	-94.52	-48.92	36.14	16.68	63.94	ISFJ-T
1869	-66.72	1.12	13.9	25.02	2.78	INFJ-T
1870	-38.92	23.36	11.12	-11.12	75.06	INFP-T
1871	-8.34	15.02	2.78	80.62	44.48	INFJ-T
1872	-41.7	17.8	11.12	36.14	55.6	INFJ-T
1873	-16.68	-23.9	-2.78	0	50.04	ISTP-T
1874	13.9	20.58	-16.68	-30.58	-36.14	ENTP-A
1875	50.04	-12.78	38.92	-19.46	41.7	ESFP-T
1876	36.14	-46.14	50.04	13.9	-44.48	ESFJ-A
1877	33.36	17.8	50.04	19.46	55.6	ENFJ-T
1878	-44.48	-26.68	38.92	-47.26	11.12	ISFP-T
1879	-13.9	40.04	19.46	-44.48	66.72	INFP-T
1880	36.14	-40.58	44.48	19.46	19.46	ESFJ-T
1881	86.18	-18.34	13.9	-22.24	-61.16	ESFP-A
1882	-8.34	17.8	19.46	-16.68	-5.56	INFP-A
1883	44.48	-15.56	-38.92	38.92	27.8	ESTJ-T
1884	-47.26	20.58	0	16.68	66.72	INFJ-T
1885	50.04	-7.22	30.58	30.58	-5.56	ESFJ-A
1886	-16.68	37.26	-5.56	19.46	-5.56	INTJ-A
1887	72.28	-1.66	-11.12	-5.56	-27.8	ESTP-A
1888	0	15.02	19.46	66.72	-33.36	INFJ-A
1889	-30.58	67.84	-36.14	-47.26	-2.78	INTP-A
1890	-55.6	-40.58	-13.9	66.72	-38.92	ISTJ-A
1891	66.72	28.92	25.02	-38.92	0	ENFP-T
1892	11.12	-4.44	0	44.48	2.78	ESFJ-T
1893	47.26	28.92	47.26	-41.7	88.96	ENFP-T
1894	19.46	12.24	36.14	63.94	47.26	ENFJ-T
1895	8.34	37.26	-41.7	-69.5	19.46	ENTP-T
1896	22.24	-51.7	13.9	75.06	8.34	ESFJ-T
1897	-8.34	-73.94	13.9	86.18	-11.12	ISFJ-A
1898	-16.68	9.46	30.58	-19.46	38.92	INFP-T
1899	-30.58	-18.34	2.78	52.82	-2.78	ISFJ-A
1900	-11.12	-15.56	36.14	36.14	16.68	ISFJ-T
1901	-55.6	56.72	-13.9	-25.02	-5.56	INTP-A
1902	22.24	-85.06	5.56	69.5	-33.36	ESFJ-A
1903	-27.8	15.02	19.46	5.56	52.82	INFJ-T
1904	47.26	-51.7	-13.9	44.48	47.26	ESTJ-T
1905	-19.46	34.48	-22.24	-41.7	8.34	INTP-T
1906	-47.26	31.7	-16.68	-16.68	-41.7	INTP-A
1907	-5.56	-4.44	5.56	16.68	-5.56	ISFJ-A
1908	36.14	-32.24	38.92	75.06	-50.04	ESFJ-A
1909	-58.38	-79.5	5.56	58.38	-13.9	ISFJ-A
1910	80.62	-7.22	41.7	69.5	72.28	ESFJ-T
1911	-16.68	-73.94	-5.56	80.62	-13.9	ISTJ-A
1912	-5.56	3.9	27.8	36.14	0	INFJ-T
1913	-97.3	-62.82	-19.46	91.74	16.68	ISTJ-T
1914	72.28	-57.26	27.8	33.36	-25.02	ESFJ-A
1915	77.84	-10	2.78	-19.46	-16.68	ESFP-A
1916	30.58	51.16	-11.12	-94.52	80.62	ENTP-T
1917	-22.24	6.68	0	-19.46	22.24	INFP-T
1918	22.24	34.48	38.92	41.7	0	ENFJ-T
1919	27.8	1.12	-5.56	19.46	-25.02	ENTJ-A
1920	-47.26	-21.12	11.12	63.94	-33.36	ISFJ-A
1921	-11.12	-51.7	-11.12	83.4	-2.78	ISTJ-A
1922	0	-1.66	2.78	5.56	0	ISFJ-T
1923	-47.26	40.04	13.9	-19.46	52.82	INFP-T
1924	41.7	-29.46	-8.34	30.58	25.02	ESTJ-T
1925	83.4	-29.46	-5.56	69.5	-41.7	ESTJ-A
1926	-36.14	23.36	-2.78	41.7	11.12	INTJ-T
1927	-63.94	-12.78	11.12	13.9	-19.46	ISFJ-A
1928	33.36	-18.34	33.36	66.72	-13.9	ESFJ-A
1929	41.7	40.04	5.56	50.04	-11.12	ENFJ-A
1930	-91.74	23.36	27.8	-30.58	47.26	INFP-T
1931	27.8	62.28	27.8	83.4	33.36	ENFJ-T
1932	-36.14	-51.7	22.24	77.84	8.34	ISFJ-T
1933	44.48	-23.9	16.68	25.02	-22.24	ESFJ-A
1934	-30.58	-4.44	19.46	22.24	25.02	ISFJ-T
1935	41.7	-18.34	5.56	36.14	72.28	ESFJ-T
1936	19.46	-7.22	16.68	11.12	-2.78	ESFJ-A
1937	-88.96	37.26	-8.34	47.26	72.28	INTJ-T
1938	5.56	3.9	8.34	-13.9	25.02	ENFP-T
1939	19.46	-4.44	16.68	22.24	16.68	ESFJ-T
1940	16.68	6.68	-5.56	36.14	5.56	ENTJ-T
1941	-27.8	-21.12	0	66.72	0	ISFJ-T
1942	-25.02	31.7	-41.7	0	33.36	INTP-T
1943	30.58	9.46	-19.46	16.68	8.34	ENTJ-T
1944	-44.48	20.58	36.14	-47.26	44.48	INFP-T
1945	-69.5	-10	-2.78	63.94	83.4	ISTJ-T
1946	-38.92	-35.02	5.56	8.34	27.8	ISFJ-T
1947	75.06	53.94	11.12	5.56	22.24	ENFJ-T
1948	44.48	-18.34	41.7	-38.92	-47.26	ESFP-A
1949	63.94	20.58	72.28	13.9	-33.36	ENFJ-A
1950	13.9	-1.66	33.36	75.06	-36.14	ESFJ-A
1951	-2.78	9.46	-5.56	30.58	-22.24	INTJ-A
1952	27.8	-35.02	16.68	63.94	30.58	ESFJ-T
1953	-13.9	-1.66	-16.68	-58.38	2.78	ISTP-T
1954	25.02	3.9	-2.78	19.46	-5.56	ENTJ-A
1955	61.16	-10	11.12	58.38	-72.28	ESFJ-A
1956	-58.38	23.36	36.14	0	47.26	INFP-T
1957	44.48	-68.38	19.46	25.02	5.56	ESFJ-T
1958	-11.12	3.9	-11.12	47.26	55.6	INTJ-T
1959	-36.14	1.12	33.36	72.28	41.7	INFJ-T
1960	-27.8	-7.22	-2.78	-38.92	16.68	ISTP-T
1961	36.14	1.12	27.8	47.26	22.24	ENFJ-T
1962	-8.34	37.26	-13.9	-13.9	16.68	INTP-T
1963	5.56	78.96	27.8	-30.58	66.72	ENFP-T
1964	-30.58	-32.24	8.34	75.06	55.6	ISFJ-T
1965	13.9	-73.94	-19.46	58.38	-75.06	ESTJ-A
1966	-30.58	-29.46	0	69.5	-44.48	ISFJ-A
1967	83.4	-65.6	30.58	77.84	-61.16	ESFJ-A
1968	30.58	-32.24	22.24	52.82	44.48	ESFJ-T
1969	22.24	9.46	38.92	27.8	-8.34	ENFJ-A
1970	50.04	6.68	22.24	-38.92	-2.78	ENFP-A
1971	83.4	-21.12	16.68	-8.34	-36.14	ESFP-A
1972	-33.36	-1.66	41.7	50.04	19.46	ISFJ-T
1973	-58.38	26.14	5.56	58.38	19.46	INFJ-T
1974	30.58	9.46	30.58	25.02	0	ENFJ-T
1975	-63.94	42.82	11.12	38.92	50.04	INFJ-T
1976	-41.7	40.04	-8.34	2.78	83.4	INTJ-T
1977	25.02	17.8	2.78	8.34	-27.8	ENFJ-A
1978	8.34	-26.68	8.34	16.68	27.8	ESFJ-T
1979	-83.4	-1.66	0	69.5	55.6	ISFJ-T
1980	16.68	-23.9	0	5.56	-38.92	ESFJ-A
1981	-47.26	-73.94	2.78	63.94	-16.68	ISFJ-A
1982	2.78	-40.58	-5.56	77.84	-8.34	ESTJ-A
1983	61.16	-4.44	8.34	44.48	0	ESFJ-T
1984	94.52	-10	-5.56	30.58	-25.02	ESTJ-A
1985	-38.92	28.92	-19.46	72.28	-55.6	INTJ-A
1986	25.02	-26.68	5.56	41.7	27.8	ESFJ-T
1987	-41.7	37.26	22.24	-16.68	-38.92	INFP-A
1988	58.38	17.8	-5.56	36.14	0	ENTJ-T
1989	58.38	-15.56	19.46	-22.24	-5.56	ESFP-A
1990	80.62	9.46	30.58	36.14	-16.68	ENFJ-A
1991	55.6	62.28	11.12	-5.56	27.8	ENFP-T
1992	-27.8	17.8	8.34	63.94	-11.12	INFJ-A
1993	30.58	12.24	8.34	-2.78	16.68	ENFP-T
1994	-41.7	65.06	-8.34	19.46	2.78	INTJ-T
1995	33.36	-1.66	50.04	2.78	33.36	ESFJ-T
1996	38.92	9.46	27.8	-63.94	-5.56	ENFP-A
1997	33.36	-4.44	13.9	61.16	69.5	ESFJ-T
1998	55.6	-18.34	-25.02	-11.12	-36.14	ESTP-A
[truncated: 106 more rows]
